# Supplementary material for: Identification of the endosomal sorting complex required for transport-I (ESCRT-I) as an important modulator of anti-miR uptake by cancer cells
Source: Nucleic Acids Res. 2014 Dec 30;43(2):1204–15. doi: 10.1093/nar/gku1367 (PMC4333411; doi:10.1093/nar/gku1367)
Supplement: SUPPLEMENTARY DATA [file supp_gku1367_nar-03084-y-2014-File008.xls]

## Sheet: Sheet1
			Sequencing Reads-Normalized counts
			Replicate A			Replicate B			Log2 fold change (anti-miR-21/MM control)
shRNA_ID	Gene		anti-miR-21	MM control		anti-miR-21	MM control		Replicate A	Replicate B
A1BG_CLL-H-000022	A1BG		144.106	383.362		272.694	239.014		-1.41158	0.190189
A1BG_CLL-H-000023	A1BG		415.352	582.583		252.39	897.72		-0.488129	-1.83061
A1BG_CLL-H-000024	A1BG		48.7019	2.78674		68.6819	191.678		4.12733	-1.48068
A1BG_CLL-H-000025	A1BG		5.67666	227.022		302.668	193.011		-5.32165	0.649049
A1BG_CLL-H-000026	A1BG		1064.47	673.707		867.328	963.057		0.659946	-0.151043
A1BG_CLL-H-000027	A1BG		436.865	456.618		377.118	389.69		-0.0638015	-0.0473103
A2M_CLL-H-000028	A2M		523.85	562.929		406.124	417.025		-0.103798	-0.038211
A2M_CLL-H-000029	A2M		1551.78	1156.13		956.281	979.058		0.424626	-0.0339591
A2M_CLL-H-000030	A2M		2566.62	1682.32		963.049	1180.4		0.609415	-0.293598
A2M_CLL-H-000031	A2M		767.037	1067.68		1115.82	1533.09		-0.477115	-0.458342
A2M_CLL-H-000032	A2M		2084.92	2519.41		2189.06	2599.15		-0.273092	-0.247732
A4GALT_CLL-H-000033	A4GALT		4086.53	3339.52		1433.92	1958.45		0.291236	-0.449745
A4GALT_CLL-H-000034	A4GALT		1895.98	1653.73		2763.39	1712.43		0.19722	0.690389
A4GALT_CLL-H-000035	A4GALT		161.877	94.8037		217.582	257.015		0.771883	-0.240294
A4GALT_CLL-H-000036	A4GALT		1385.29	2771.34		1557.68	2082.46		-1.00039	-0.418885
A4GALT_CLL-H-000037	A4GALT		236.704	114.458		441.899	651.038		1.04827	-0.559026
A4GNT_CLL-H-000038	A4GNT		967.198	766.617		439.965	661.706		0.335305	-0.5888
A4GNT_CLL-H-000039	A4GNT		408.805	511.113		438.031	647.038		-0.322232	-0.562816
A4GNT_CLL-H-000040	A4GNT		2537.62	1429.5		3269.07	1847.78		0.827969	0.823089
A4GNT_CLL-H-000041	A4GNT		581.841	469.125		453.502	624.37		0.310652	-0.461294
A4GNT_CLL-H-000042	A4GNT		2631.15	3294.85		1572.19	817.048		-0.324518	0.944279
A4GNT_CLL-H-000043	A4GNT		1020.51	907.769		263.992	575.701		0.168895	-1.12482
AACS_CLL-H-000044	AACS		277.858	664.773		515.382	727.71		-1.25851	-0.49772
AACS_CLL-H-000045	AACS		352.685	460.191		557.925	214.346		-0.383855	1.38013
AACS_CLL-H-000046	AACS		1057.92	1115.92		1264.72	1089.06		-0.0770016	0.215726
AACS_CLL-H-000047	AACS		1132.75	1015.87		1541.25	1541.76		0.15712	-0.000478993
AACS_CLL-H-000048	AACS		1895.05	1360.71		1600.23	2353.14		0.477877	-0.556311
AADAC_CLL-H-000049	AADAC		1240.31	760.363		1114.85	838.383		0.705945	0.411169
AADAC_CLL-H-000050	AADAC		116.981	293.132		185.675	181.677		-1.32527	0.0313996
AADAC_CLL-H-000051	AADAC		278.794	399.442		424.495	567.033		-0.51879	-0.417686
AADAC_CLL-H-000052	AADAC		90.7919	35.8414		359.714	39.0022		1.34094	3.20522
AADAC_CLL-H-000053	AADAC		1747.26	2010.19		1875.79	2306.47		-0.202231	-0.29819
AADAT_CLL-H-000054	AADAT		1630.35	1466.12		1103.25	938.389		0.153172	0.233499
AADAT_CLL-H-000055	AADAT		1336.65	1160.59		2187.12	1693.77		0.203764	0.3688
AADAT_CLL-H-000056	AADAT		437.8	107.311		675.885	630.371		2.02848	0.100578
AADAT_CLL-H-000057	AADAT		2301.92	2045.03		2599.98	1749.1		0.170715	0.571887
AADAT_CLL-H-000058	AADAT		121.658	302.959		246.588	562.367		-1.31629	-1.18941
AANAT_CLL-H-000059	AANAT		168.424	386.042		301.701	548.366		-1.19666	-0.862019
AANAT_CLL-H-000060	AANAT		655.732	1150.77		1130.32	1010.39		-0.811415	0.161815
AANAT_CLL-H-000061	AANAT		8779.09	6720.03		5844.85	5469.99		0.385605	0.0956268
AANAT_CLL-H-000062	AANAT		170.295	118.031		108.324	735.71		0.528867	-2.76378
AANAT_CLL-H-000063	AANAT		2430.06	1795.78		1413.62	1569.09		0.436381	-0.150539
AANAT_CLL-H-000064	AANAT		2813.54	2876.75		2676.37	2800.5		-0.0320538	-0.0654076
AARS_CLL-H-000065	AARS		1304.85	1229.38		791.911	1097.06		0.0859536	-0.470239
AARS_CLL-H-000066	AARS		3737.65	2398.8		1584.76	1463.09		0.639818	0.115245
AARS_CLL-H-000067	AARS		520.109	630.825		1500.64	1146.4		-0.278425	0.388463
AARS_CLL-H-000068	AARS		882.083	283.304		1245.38	650.372		1.63856	0.937249
AARS_CLL-H-000069	AARS		1268.37	828.259		1190.27	1596.43		0.614826	-0.423562
AARS2_CLL-H-000070	AARS2		885.824	938.144		1480.33	685.04		-0.082789	1.11166
AARS2_CLL-H-000071	AARS2		3089.47	2992.89		4444.8	3986.57		0.0458173	0.15697
AARS2_CLL-H-000072	AARS2		1600.42	1443.79		728.097	1073.73		0.148587	-0.56043
AARS2_CLL-H-000073	AARS2		3013.7	2412.2		2254.81	1915.11		0.321187	0.235574
AARS2_CLL-H-000074	AARS2		2511.43	2228.17		780.308	1679.77		0.172651	-1.10614
AASDH_CLL-H-000075	AASDH		105.757	260.97		151.834	470.361		-1.30313	-1.63127
AASDH_CLL-H-000076	AASDH		21.5773	52.8154		13.5695	15.0008		-1.29144	-0.144676
AASDH_CLL-H-000077	AASDH		21.5773	1		60.9468	147.675		4.43144	-1.27681
AASDH_CLL-H-000078	AASDH		716.529	640.652		1322.73	599.702		0.161484	1.1412
AASDH_CLL-H-000079	AASDH		1061.67	1218.66		1536.41	1341.08		-0.198967	0.19617
AASDHPPT_CLL-H-000080	AASDHPPT		1501.27	1140.94		1217.34	1675.77		0.395965	-0.461088
AASDHPPT_CLL-H-000081	AASDHPPT		4764.64	3368.11		2636.73	3487.21		0.500431	-0.403324
AASDHPPT_CLL-H-000082	AASDHPPT		1961.46	2595.34		1371.07	1204.4		-0.404	0.186987
AASDHPPT_CLL-H-000083	AASDHPPT		290.018	214.515		211.781	645.705		0.435061	-1.6083
AASDHPPT_CLL-H-000084	AASDHPPT		1616.32	1436.64		2527.47	2459.81		0.170009	0.0391445
AASDHPPT_CLL-H-000085	AASDHPPT		821.286	1031.05		605.302	388.356		-0.328163	0.640275
AASS_CLL-H-000086	AASS		862.441	773.764		578.23	1129.07		0.156532	-0.965416
AASS_CLL-H-000087	AASS		417.223	212.728		427.396	416.358		0.971805	0.0377485
AASS_CLL-H-000088	AASS		3904.14	3637.9		2753.72	3414.54		0.101897	-0.310308
AASS_CLL-H-000089	AASS		16.9006	56.3889		205.012	195.011		-1.73833	0.0721528
AASS_CLL-H-000090	AASS		221.738	353.881		510.548	281.017		-0.674405	0.861391
AASS_CLL-H-000091	AASS		178.713	55.4955		460.27	509.03		1.6872	-0.145271
ABAT_CLL-H-000092	ABAT		1151.46	1450.94		1247.31	1110.4		-0.333523	0.167746
ABAT_CLL-H-000093	ABAT		3891.98	3346.67		5216.37	5504.66		0.21778	-0.0776065
ABAT_CLL-H-000094	ABAT		13.1593	34.948		27.1059	143.675		-1.40913	-2.40613
ABAT_CLL-H-000095	ABAT		244.186	399.442		681.686	897.72		-0.710005	-0.397157
ABAT_CLL-H-000096	ABAT		333.978	328.866		701.991	290.35		0.0222525	1.27366
ABCA1_CLL-H-000097	ABCA1		3038.02	3231.42		2080.77	1888.44		-0.0890362	0.139917
ABCA1_CLL-H-000098	ABCA1		326.495	485.206		450.601	967.724		-0.571534	-1.10274
ABCA1_CLL-H-000099	ABCA1		371.391	194.861		1031.7	818.382		0.930495	0.334175
ABCA1_CLL-H-000100	ABCA1		1182.32	1332.12		859.593	1747.77		-0.172098	-1.02379
ABCA1_CLL-H-000101	ABCA1		1683.66	2090.59		2094.3	715.042		-0.312307	1.55037
ABCA1_CLL-H-000102	ABCA1		127.27	23.3342		202.112	214.346		2.44737	-0.0847873
ABCA10_CLL-H-000103	ABCA10		570.617	896.155		871.195	836.383		-0.651226	0.0588332
ABCA10_CLL-H-000104	ABCA10		712.787	534.341		957.248	1225.07		0.415711	-0.355902
ABCA10_CLL-H-000105	ABCA10		326.495	607.597		281.396	179.677		-0.896053	0.647196
ABCA10_CLL-H-000106	ABCA10		440.606	248.463		897.301	1223.74		0.826457	-0.447631
ABCA10_CLL-H-000107	ABCA10		1577.03	1224.92		751.302	1006.39		0.364532	-0.421729
ABCA12_CLL-H-000108	ABCA12		355.491	403.909		303.635	213.679		-0.184219	0.50689
ABCA12_CLL-H-000109	ABCA12		340.525	197.541		1085.84	611.036		0.78561	0.829487
ABCA12_CLL-H-000110	ABCA12		428.447	662.093		609.17	873.052		-0.627918	-0.519222
ABCA12_CLL-H-000111	ABCA12		218.932	193.968		254.324	199.678		0.174669	0.348987
ABCA12_CLL-H-000112	ABCA12		76.7619	1.89337		23.2383	59.0034		5.34136	-1.34429
ABCA12_CLL-H-000113	ABCA12		3428.99	2058.43		1792.64	1135.07		0.736241	0.659305
ABCA13_CLL-H-000114	ABCA13		2235.51	3251.08		2673.47	2532.48		-0.540314	0.0781593
ABCA13_CLL-H-000115	ABCA13		265.699	231.489		774.507	365.022		0.198848	1.0853
ABCA13_CLL-H-000116	ABCA13		149.718	148.406		530.852	374.355		0.0126976	0.503902
ABCA13_CLL-H-000117	ABCA13		2476.82	2583.73		2895.85	3325.2		-0.0609637	-0.199453
ABCA13_CLL-H-000118	ABCA13		329.301	769.297		294.933	375.689		-1.22413	-0.349152
ABCA13_CLL-H-000119	ABCA13		531.333	826.473		895.368	813.715		-0.63735	0.137957
ABCA2_CLL-H-000120	ABCA2		559.393	627.251		590.799	539.698		-0.165181	0.130514
ABCA2_CLL-H-000121	ABCA2		1202.9	1213.3		1428.12	589.035		-0.0124194	1.27769
ABCA2_CLL-H-000122	ABCA2		2442.22	3624.5		2488.79	3158.52		-0.569592	-0.343803
ABCA2_CLL-H-000123	ABCA2		3422.44	2865.14		2874.58	2439.81		0.256421	0.236581
ABCA2_CLL-H-000124	ABCA2		1592.93	1400.91		1261.82	1157.74		0.185324	0.124197
ABCA3_CLL-H-000125	ABCA3		829.704	767.51		1156.43	1000.39		0.112411	0.209107
ABCA3_CLL-H-000126	ABCA3		1	68.896		115.092	100.339		-6.10635	0.197906
ABCA3_CLL-H-000127	ABCA3		1037.35	851.487		1235.71	775.712		0.284843	0.671747
ABCA3_CLL-H-000128	ABCA3		38.4133	39.4149		49.3442	209.012		-0.0371345	-2.08264
ABCA3_CLL-H-000129	ABCA3		2445.02	2418.46		1578.95	1503.09		0.0157614	0.0710393
ABCA3_CLL-H-000130	ABCA3		3193.29	4101.56		3280.67	4452.6		-0.361131	-0.440656
ABCA4_CLL-H-000131	ABCA4		261.958	278.838		235.953	531.698		-0.0900922	-1.17211
ABCA4_CLL-H-000132	ABCA4		142.235	243.103		297.833	387.023		-0.77329	-0.377913
ABCA4_CLL-H-000133	ABCA4		527.592	152.873		569.528	524.364		1.78709	0.119197
ABCA4_CLL-H-000134	ABCA4		768.907	2057.53		1251.18	1472.42		-1.42003	-0.234899
ABCA4_CLL-H-000135	ABCA4		1960.52	1586.73		2211.3	1656.43		0.30518	0.416814
ABCA5_CLL-H-000136	ABCA5		3722.69	3872.86		3751.54	2337.14		-0.0570556	0.682741
ABCA5_CLL-H-000137	ABCA5		5777.61	5656.92		4130.56	3159.19		0.0304567	0.386784
ABCA5_CLL-H-000138	ABCA5		1003.68	1001.57		1313.06	781.713		0.00302578	0.748224
ABCA5_CLL-H-000139	ABCA5		37.4779	17.0806		79.3176	63.0037		1.13368	0.332205
ABCA5_CLL-H-000140	ABCA5		1481.63	1986.07		2252.87	2112.46		-0.422727	0.0928429
ABCA5_CLL-H-000141	ABCA5		601.483	272.584		355.846	369.022		1.14182	-0.0524514
ABCA6_CLL-H-000142	ABCA6		296.565	551.315		1232.81	771.712		-0.894529	0.675816
ABCA6_CLL-H-000143	ABCA6		1114.98	790.738		540.521	334.353		0.495747	0.692979
ABCA6_CLL-H-000144	ABCA6		1204.77	1191.86		1202.84	871.718		0.0155449	0.464507
ABCA6_CLL-H-000145	ABCA6		3718.94	3190.33		2669.6	3049.85		0.221189	-0.192114
ABCA6_CLL-H-000146	ABCA6		864.311	1165.95		1479.37	1551.09		-0.431886	-0.0683055
ABCA6_CLL-H-000147	ABCA6		1318.88	1421.46		1135.15	1442.42		-0.108054	-0.345601
ABCA7_CLL-H-000148	ABCA7		451.83	269.011		802.547	260.349		0.748117	1.62414
ABCA7_CLL-H-000149	ABCA7		612.707	582.583		827.686	1107.73		0.0727338	-0.420454
ABCA7_CLL-H-000150	ABCA7		321.819	274.371		723.262	385.689		0.230122	0.907079
ABCA7_CLL-H-000151	ABCA7		1655.6	1769.87		1781.03	1271.74		-0.0962875	0.485909
ABCA7_CLL-H-000152	ABCA7		856.829	1034.63		1081.98	1448.42		-0.272033	-0.42081
ABCA8_CLL-H-000153	ABCA8		257.281	739.816		148.933	493.696		-1.52382	-1.72896
ABCA8_CLL-H-000154	ABCA8		1426.45	1607.28		1035.57	1654.43		-0.172194	-0.675916
ABCA8_CLL-H-000155	ABCA8		7009.44	7047.89		4072.55	4203.92		-0.00789235	-0.0458019
ABCA8_CLL-H-000156	ABCA8		2498.34	2020.01		1625.36	2830.5		0.306603	-0.800294
ABCA8_CLL-H-000157	ABCA8		101.081	62.6424		272.694	424.358		0.690293	-0.637998
ABCA9_CLL-H-000158	ABCA9		4975.09	3779.06		3910.11	3133.19		0.396698	0.31958
ABCA9_CLL-H-000159	ABCA9		1.93533	95.6971		71.5825	61.6703		-5.62782	0.215033
ABCA9_CLL-H-000160	ABCA9		1561.13	1602.81		1650.5	1496.42		-0.0380095	0.14139
ABCA9_CLL-H-000161	ABCA9		955.038	936.357		1090.68	510.363		0.0285002	1.09563
ABCA9_CLL-H-000162	ABCA9		1695.82	1480.42		2394.04	2181.8		0.195979	0.13393
ABCB1_CLL-H-000163	ABCB1		180.584	169.847		385.82	178.344		0.0884348	1.11327
ABCB1_CLL-H-000164	ABCB1		3253.15	2088.8		3637.45	1583.09		0.639161	1.20018
ABCB1_CLL-H-000165	ABCB1		571.552	597.77		1324.66	929.722		-0.0647053	0.510756
ABCB1_CLL-H-000166	ABCB1		167.489	319.039		188.575	202.345		-0.929667	-0.101677
ABCB1_CLL-H-000167	ABCB1		1206.64	958.691		930.175	1547.76		0.33186	-0.734605
ABCB10_CLL-H-000168	ABCB10		102.951	135.899		62.8806	76.3378		-0.400571	-0.279783
ABCB10_CLL-H-000169	ABCB10		499.532	355.667		949.513	251.681		0.490048	1.91559
ABCB10_CLL-H-000170	ABCB10		748.33	794.311		318.138	984.391		-0.0860298	-1.62958
ABCB10_CLL-H-000171	ABCB10		140.364	313.679		670.084	869.718		-1.16011	-0.376207
ABCB10_CLL-H-000172	ABCB10		738.041	662.093		2062.4	1605.76		0.156668	0.361064
ABCB10_CLL-H-000173	ABCB10		635.155	588.837		235.953	415.024		0.109241	-0.814698
ABCB11_CLL-H-000174	ABCB11		1000.87	832.726		936.944	1179.07		0.26534	-0.331615
ABCB11_CLL-H-000175	ABCB11		1.93533	1		17.437	103.006		0.952581	-2.5625
ABCB11_CLL-H-000176	ABCB11		5132.23	4991.36		5630.2	4931.29		0.0401537	0.19122
ABCB11_CLL-H-000177	ABCB11		335.849	382.468		689.421	471.694		-0.187529	0.547533
ABCB11_CLL-H-000178	ABCB11		1768.78	1989.64		1110.98	1481.75		-0.169754	-0.41547
ABCB11_CLL-H-000179	ABCB11		1278.66	747.856		989.155	1338.41		0.773804	-0.436254
ABCB4_CLL-H-000180	ABCB4		1506.88	1323.19		2679.27	2837.83		0.187553	-0.0829514
ABCB4_CLL-H-000181	ABCB4		64.6026	94.8037		352.946	353.021		-0.553352	-0.000306918
ABCB4_CLL-H-000182	ABCB4		1363.78	1424.14		1492.9	840.383		-0.0624779	0.829
ABCB4_CLL-H-000183	ABCB4		1073.83	924.743		1032.67	682.374		0.215635	0.597739
ABCB4_CLL-H-000184	ABCB4		903.595	987.279		1144.82	1837.78		-0.127781	-0.682835
ABCB5_CLL-H-000185	ABCB5		86.1152	32.2679		132.496	14.3341		1.41617	3.20843
ABCB5_CLL-H-000186	ABCB5		172.166	354.774		472.839	1667.77		-1.0431	-1.81849
ABCB5_CLL-H-000187	ABCB5		77.6972	216.302		178.907	291.684		-1.47711	-0.705199
ABCB5_CLL-H-000188	ABCB5		1	32.2679		30.0065	16.3342		-5.01203	0.877376
ABCB5_CLL-H-000189	ABCB5		1.93533	57.2822		29.0396	210.346		-4.88743	-2.85667
ABCB6_CLL-H-000190	ABCB6		1690.21	1518.83		1219.27	805.714		0.154238	0.597682
ABCB6_CLL-H-000191	ABCB6		1	1.89337		6.8013	104.339		-0.920955	-3.93933
ABCB6_CLL-H-000192	ABCB6		2592.8	1977.13		1701.75	2253.13		0.391105	-0.404915
ABCB6_CLL-H-000193	ABCB6		123.528	231.489		116.059	162.343		-0.906101	-0.484183
ABCB6_CLL-H-000194	ABCB6		507.95	584.37		760.971	683.707		-0.202195	0.154463
ABCB6_CLL-H-000195	ABCB6		1579.84	933.677		1013.33	1089.06		0.758783	-0.103989
ABCB7_CLL-H-000196	ABCB7		1.93533	2.78674		62.8806	172.343		-0.525996	-1.4546
ABCB7_CLL-H-000197	ABCB7		1346.94	1964.62		2114.61	2693.83		-0.544565	-0.349266
ABCB7_CLL-H-000198	ABCB7		12.224	16.1873		91.8871	26.3348		-0.405145	1.80289
ABCB7_CLL-H-000199	ABCB7		204.902	352.987		149.9	445.693		-0.78468	-1.57205
ABCB7_CLL-H-000200	ABCB7		2662.95	1323.19		2750.82	1727.1		1.00901	0.671507
ABCB8_CLL-H-000201	ABCB8		1045.77	1055.17		1526.74	921.721		-0.0129227	0.728055
ABCB8_CLL-H-000202	ABCB8		3051.12	3078.65		2480.09	2023.12		-0.0129627	0.293811
ABCB8_CLL-H-000203	ABCB8		302.177	158.233		344.244	733.043		0.933344	-1.09047
ABCB8_CLL-H-000204	ABCB8		1682.73	1722.52		2036.29	1627.1		-0.0337211	0.323644
ABCB8_CLL-H-000205	ABCB8		2709.72	2400.59		2054.66	1771.1		0.174756	0.214251
ABCB8_CLL-H-000206	ABCB8		24.3833	79.6164		59.9799	293.017		-1.70717	-2.28843
ABCB9_CLL-H-000207	ABCB9		158.136	226.129		440.932	215.013		-0.515982	1.03614
ABCB9_CLL-H-000208	ABCB9		443.412	595.09		551.157	329.686		-0.424461	0.74137
ABCB9_CLL-H-000209	ABCB9		794.161	663.88		868.295	571.034		0.258511	0.604609
ABCB9_CLL-H-000210	ABCB9		685.663	1043.56		1203.8	1849.11		-0.605944	-0.619231
ABCB9_CLL-H-000211	ABCB9		654.797	780.017		684.587	739.044		-0.252459	-0.110426
ABCC1_CLL-H-000212	ABCC1		1092.53	1064.11		574.362	617.036		0.0380303	-0.103395
ABCC1_CLL-H-000213	ABCC1		1736.98	2257.65		2105.91	2617.15		-0.378244	-0.313558
ABCC1_CLL-H-000214	ABCC1		3698.37	2665.92		3482.75	2914.51		0.472255	0.256975
ABCC1_CLL-H-000215	ABCC1		1459.18	2148.66		2397.9	2172.46		-0.558276	0.142444
ABCC1_CLL-H-000216	ABCC1		96.4038	28.6944		107.357	447.026		1.74832	-2.05794
ABCC1_CLL-H-000217	ABCC1		1920.3	1534.91		1650.5	1205.07		0.323175	0.453788
ABCC2_CLL-H-000218	ABCC2		122.593	551.315		244.655	656.372		-2.169	-1.42377
ABCC2_CLL-H-000219	ABCC2		427.511	272.584		555.024	293.684		0.649261	0.918287
ABCC2_CLL-H-000220	ABCC2		211.45	210.048		241.754	287.684		0.00959336	-0.250943
ABCC2_CLL-H-000221	ABCC2		1655.6	1599.24		1156.43	1025.73		0.0499726	0.173026
ABCC2_CLL-H-000222	ABCC2		142.235	23.3342		142.165	237.014		2.60776	-0.737405
ABCC2_CLL-H-000223	ABCC2		154.394	1		380.018	115.673		7.27048	1.71601
ABCC3_CLL-H-000224	ABCC3		75.8265	33.1613		151.834	83.0048		1.1932	0.871226
ABCC3_CLL-H-000225	ABCC3		2804.19	2297.85		2541.97	2088.46		0.287299	0.28351
ABCC3_CLL-H-000226	ABCC3		1561.13	1762.72		1732.69	2245.13		-0.175212	-0.373788
ABCC3_CLL-H-000227	ABCC3		2252.34	3473.52		2544.87	2114.46		-0.624973	0.267305
ABCC3_CLL-H-000228	ABCC3		790.42	612.064		996.89	926.388		0.368937	0.105818
ABCC3_CLL-H-000229	ABCC3		248.863	99.2705		323.939	305.018		1.32591	0.0868288
ABCC4_CLL-H-000230	ABCC4		2604.03	2633.76		1223.14	1880.44		-0.0163773	-0.620483
ABCC4_CLL-H-000231	ABCC4		167.489	78.7231		5.83442	1.66671		1.08921	1.80759
ABCC4_CLL-H-000232	ABCC4		536.945	764.83		1041.37	869.718		-0.510365	0.259859
ABCC4_CLL-H-000233	ABCC4		3145.59	2543.53		4035.81	2942.51		0.306498	0.455811
ABCC4_CLL-H-000234	ABCC4		1439.54	1598.34		1198	1664.43		-0.150969	-0.474399
ABCC5_CLL-H-000235	ABCC5		632.349	677.28		510.548	1207.74		-0.0990316	-1.24219
ABCC5_CLL-H-000236	ABCC5		3409.35	2853.53		2740.18	2145.79		0.256751	0.35276
ABCC5_CLL-H-000237	ABCC5		400.387	531.661		533.753	553.033		-0.409113	-0.0511924
ABCC5_CLL-H-000238	ABCC5		3404.67	4315.08		2724.71	2956.51		-0.34187	-0.117791
ABCC5_CLL-H-000239	ABCC5		293.759	271.691		321.039	457.027		0.112667	-0.509533
ABCC6_CLL-H-000240	ABCC6		277.858	270.797		598.534	337.02		0.0371354	0.8286
ABCC6_CLL-H-000241	ABCC6		2296.3	1034.63		1574.12	1098.4		1.1502	0.519144
ABCC6_CLL-H-000242	ABCC6		351.749	344.947		329.74	849.717		0.0281737	-1.36565
ABCC6_CLL-H-000243	ABCC6		843.734	666.56		663.315	890.386		0.340054	-0.424736
ABCC6_CLL-H-000244	ABCC6		154.394	272.584		322.005	520.364		-0.820081	-0.692436
ABCC8_CLL-H-000245	ABCC8		2112.04	2351.45		1534.48	1911.78		-0.154913	-0.317168
ABCC8_CLL-H-000246	ABCC8		316.207	247.57		67.715	225.013		0.353033	-1.73246
ABCC8_CLL-H-000247	ABCC8		365.779	1163.27		990.122	889.719		-1.66914	0.154256
ABCC8_CLL-H-000248	ABCC8		247.928	79.6164		532.786	382.356		1.63878	0.47864
ABCC8_CLL-H-000249	ABCC8		1769.71	2351.45		2073.03	2160.46		-0.410037	-0.0595968
ABCD1_CLL-H-000250	ABCD1		2500.21	3225.17		4925.34	4579.94		-0.367327	0.104895
ABCD1_CLL-H-000251	ABCD1		692.21	528.981		587.898	850.384		0.387995	-0.532547
ABCD1_CLL-H-000252	ABCD1		1545.23	1570.65		1287.92	890.386		-0.0235363	0.532543
ABCD1_CLL-H-000253	ABCD1		751.136	507.54		386.787	674.373		0.565553	-0.802009
ABCD1_CLL-H-000254	ABCD1		1746.33	1867.25		1863.22	1706.43		-0.0965874	0.126812
ABCD1_CLL-H-000255	ABCD1		121.658	139.472		75.4501	340.353		-0.197148	-2.17344
ABCD2_CLL-H-000256	ABCD2		919.496	2051.28		1327.56	1741.77		-1.15761	-0.391772
ABCD2_CLL-H-000257	ABCD2		540.686	537.915		478.641	777.046		0.00741518	-0.699057
ABCD2_CLL-H-000258	ABCD2		174.036	165.38		241.754	309.685		0.0736057	-0.357261
ABCD2_CLL-H-000259	ABCD2		877.406	660.306		680.719	790.38		0.41011	-0.215486
ABCD2_CLL-H-000260	ABCD2		318.077	196.648		241.754	288.35		0.693765	-0.254282
ABCD2_CLL-H-000261	ABCD2		77.6972	69.7894		57.0793	49.6695		0.154855	0.200605
ABCD3_CLL-H-000262	ABCD3		4106.17	3733.49		2357.3	2199.13		0.137267	0.1002
ABCD3_CLL-H-000263	ABCD3		1757.55	696.041		832.52	879.719		1.33632	-0.079557
ABCD3_CLL-H-000264	ABCD3		333.043	378.895		548.256	381.689		-0.18609	0.522452
ABCD3_CLL-H-000265	ABCD3		342.396	135.899		331.674	404.357		1.33314	-0.285863
ABCD3_CLL-H-000266	ABCD3		948.491	855.06		783.209	923.721		0.149608	-0.23806
ABCD3_CLL-H-000267	ABCD3		333.043	981.919		807.381	659.039		-1.5599	0.292886
ABCG1_CLL-H-000268	ABCG1		1614.45	1400.02		1453.26	2087.79		0.205598	-0.522684
ABCG1_CLL-H-000269	ABCG1		1.93533	1		140.231	101.006		0.952581	0.473368
ABCG1_CLL-H-000270	ABCG1		3920.98	3026.84		3030.25	2857.84		0.3734	0.0845125
ABCG1_CLL-H-000271	ABCG1		1119.66	1245.46		1345.94	1920.45		-0.153625	-0.512833
ABCG1_CLL-H-000272	ABCG1		2191.55	1830.62		1107.12	1494.42		0.259618	-0.432782
ABCG2_CLL-H-000273	ABCG2		1192.61	919.383		1017.19	807.714		0.375388	0.332679
ABCG2_CLL-H-000274	ABCG2		85.1799	82.2965		175.039	261.682		0.0496805	-0.580138
ABCG2_CLL-H-000275	ABCG2		753.942	733.562		1087.78	1361.75		0.0395343	-0.324075
ABCG2_CLL-H-000276	ABCG2		1690.21	1375		906.003	1146.4		0.297769	-0.339524
ABCG2_CLL-H-000277	ABCG2		57.1199	83.1899		267.86	255.015		-0.542415	0.0708966
ABCG5_CLL-H-000278	ABCG5		243.251	273.477		278.496	265.016		-0.168976	0.0715775
ABCG5_CLL-H-000279	ABCG5		1924.04	1779.7		2015.02	1949.78		0.112509	0.0474807
ABCG5_CLL-H-000280	ABCG5		1374.07	1377.68		1369.14	1288.41		-0.00378951	0.0876795
ABCG5_CLL-H-000281	ABCG5		355.491	436.964		475.74	278.35		-0.297702	0.773275
ABCG5_CLL-H-000282	ABCG5		605.224	673.707		842.189	758.378		-0.15465	0.151227
ABCG5_CLL-H-000283	ABCG5		416.287	654.946		1199.94	1137.73		-0.653796	0.0767943
ABCG8_CLL-H-000284	ABCG8		850.281	434.284		1220.24	1896.45		0.969302	-0.636132
ABCG8_CLL-H-000285	ABCG8		564.07	829.153		127.662	905.72		-0.555764	-2.82674
ABCG8_CLL-H-000286	ABCG8		1969.87	2339.84		2019.85	2987.18		-0.248306	-0.564532
ABCG8_CLL-H-000287	ABCG8		733.365	609.384		266.893	791.047		0.267179	-1.5675
ABCG8_CLL-H-000288	ABCG8		446.218	417.31		511.515	545.699		0.0966298	-0.0933294
ABI2_CLL-H-000289	ABI2		8433.95	7440.97		6337.96	5112.64		0.180717	0.309951
ABI2_CLL-H-000290	ABI2		903.595	599.557		477.674	483.028		0.59178	-0.0160828
ABI2_CLL-H-000291	ABI2		186.196	66.2159		376.151	418.358		1.49157	-0.153426
ABI2_CLL-H-000292	ABI2		239.51	121.605		214.681	635.704		0.977884	-1.56616
ABI2_CLL-H-000293	ABI2		1156.13	1266.01		1746.23	2377.14		-0.130979	-0.444987
ABL1_CLL-H-000294	ABL1		1241.25	1208.83		1296.62	909.054		0.0381771	0.512323
ABL1_CLL-H-000295	ABL1		909.207	1358.03		707.792	963.057		-0.578831	-0.444295
ABL1_CLL-H-000296	ABL1		1162.68	1956.58		1196.07	2291.14		-0.75088	-0.937763
ABL1_CLL-H-000297	ABL1		463.989	333.333		539.554	388.356		0.477127	0.474388
ABL1_CLL-H-000298	ABL1		396.645	346.734		1027.83	853.717		0.194022	0.267773
ABL2_CLL-H-000299	ABL2		628.608	666.56		646.878	1077.06		-0.0845742	-0.735537
ABL2_CLL-H-000300	ABL2		1564.87	1545.63		1047.17	1477.09		0.0178481	-0.496262
ABL2_CLL-H-000301	ABL2		3516.91	3067.04		3872.4	2882.5		0.197462	0.425907
ABL2_CLL-H-000302	ABL2		6164.84	6032.13		3022.51	2920.51		0.0313947	0.0495298
ABL2_CLL-H-000303	ABL2		526.656	767.51		773.54	777.713		-0.543324	-0.00776084
ABLIM1_CLL-H-000304	ABLIM1		358.297	930.997		553.091	559.7		-1.37762	-0.017137
ABLIM1_CLL-H-000305	ABLIM1		199.29	179.674		236.92	358.354		0.149492	-0.596989
ABLIM1_CLL-H-000306	ABLIM1		423.77	285.091		318.138	488.362		0.571858	-0.618299
ABLIM1_CLL-H-000307	ABLIM1		176.842	185.927		294.933	388.356		-0.0722746	-0.396995
ABLIM1_CLL-H-000308	ABLIM1		3760.1	3419.92		1869.99	1872.44		0.136807	-0.00189472
ABLIM2_CLL-H-000309	ABLIM2		344.267	292.238		115.092	65.6705		0.236382	0.809474
ABLIM2_CLL-H-000310	ABLIM2		414.417	508.433		979.486	972.391		-0.294977	0.0104893
ABLIM2_CLL-H-000311	ABLIM2		353.62	273.477		139.264	77.0045		0.370778	0.854812
ABLIM2_CLL-H-000312	ABLIM2		3724.56	3529.81		3008.01	3449.87		0.0774795	-0.197733
ABLIM2_CLL-H-000313	ABLIM2		84.2445	201.115		340.376	421.025		-1.25536	-0.306775
ABLIM3_CLL-H-000314	ABLIM3		402.257	184.141		299.767	245.014		1.12731	0.290975
ABLIM3_CLL-H-000315	ABLIM3		8.48265	24.2276		72.5494	142.342		-1.51406	-0.972323
ABLIM3_CLL-H-000316	ABLIM3		166.554	201.115		322.972	105.673		-0.27203	1.61181
ABLIM3_CLL-H-000317	ABLIM3		114.175	342.267		415.793	679.707		-1.58387	-0.709046
ABLIM3_CLL-H-000318	ABLIM3		3701.17	3963.09		4634.31	3501.87		-0.0986433	0.404227
ABO_CLL-H-000319	ABO		2283.21	1674.28		2315.72	2151.79		0.447523	0.105921
ABO_CLL-H-000320	ABO		773.584	445.004		540.521	579.701		0.797739	-0.100958
ABO_CLL-H-000321	ABO		1557.39	1988.75		987.221	573.034		-0.352726	0.784754
ABO_CLL-H-000322	ABO		3725.49	2918.74		3533.03	1849.11		0.352084	0.934074
ABO_CLL-H-000323	ABO		469.601	285.985		698.123	1221.74		0.715499	-0.807382
ABP1_CLL-H-000324	ABP1		2381.42	3735.28		2324.42	2431.14		-0.649395	-0.0647632
ABP1_CLL-H-000325	ABP1		87.9859	169.847		285.264	367.022		-0.948889	-0.363568
ABP1_CLL-H-000326	ABP1		787.614	1175.78		1229.91	1310.41		-0.578057	-0.0914671
ABP1_CLL-H-000327	ABP1		697.822	411.95		304.602	473.695		0.760392	-0.637034
ABP1_CLL-H-000328	ABP1		653.862	545.061		459.303	467.028		0.262566	-0.0240616
ACAA1_CLL-H-000329	ACAA1		3371.94	2926.78		1946.37	2517.15		0.204262	-0.371004
ACAA1_CLL-H-000330	ACAA1		668.827	621.891		410.959	909.054		0.104971	-1.14537
ACAA1_CLL-H-000331	ACAA1		243.251	218.089		288.164	193.678		0.157531	0.573232
ACAA1_CLL-H-000332	ACAA1		475.213	598.664		943.712	1030.39		-0.333171	-0.126778
ACAA1_CLL-H-000333	ACAA1		1343.2	2288.92		2687	1951.12		-0.76899	0.461699
ACAA1_CLL-H-000334	ACAA1		156.265	122.498		383.886	803.714		0.351236	-1.066
ACAA2_CLL-H-000335	ACAA2		1832.38	2380.04		2396.94	3392.53		-0.377268	-0.501171
ACAA2_CLL-H-000336	ACAA2		3980.84	1574.22		1769.43	2791.83		1.33843	-0.657927
ACAA2_CLL-H-000337	ACAA2		364.844	1234.74		1464.86	872.385		-1.75886	0.747728
ACAA2_CLL-H-000338	ACAA2		825.027	614.744		1100.35	1309.08		0.424456	-0.250592
ACAA2_CLL-H-000339	ACAA2		541.622	178.78		499.912	612.369		1.5991	-0.292728
ACAA2_CLL-H-000340	ACAA2		1423.64	1799.35		1704.65	1566.43		-0.337893	0.121998
ACACA_CLL-H-000341	ACACA		922.302	1445.58		1095.51	945.722		-0.648335	0.212117
ACACA_CLL-H-000342	ACACA		2092.4	1781.48		1784.9	1359.08		0.232081	0.393213
ACACA_CLL-H-000343	ACACA		1441.41	1404.48		818.984	1236.41		0.0374435	-0.594246
ACACA_CLL-H-000344	ACACA		56.1846	119.818		113.159	307.685		-1.0926	-1.44311
ACACA_CLL-H-000345	ACACA		455.571	377.108		982.387	529.698		0.272698	0.891122
ACACB_CLL-H-000346	ACACB		506.079	356.561		340.376	620.37		0.505215	-0.865999
ACACB_CLL-H-000347	ACACB		364.844	417.31		943.712	820.382		-0.193839	0.202051
ACACB_CLL-H-000348	ACACB		850.281	692.467		1050.07	737.71		0.296194	0.509358
ACACB_CLL-H-000349	ACACB		7044.98	3191.22		3202.35	2573.82		1.14249	0.315222
ACACB_CLL-H-000350	ACACB		216.126	148.406		127.662	183.011		0.542327	-0.519602
ACAD8_CLL-H-000351	ACAD8		1798.71	1445.58		1227.01	1605.09		0.315315	-0.387513
ACAD8_CLL-H-000352	ACAD8		926.978	804.138		523.117	1198.4		0.205092	-1.19591
ACAD8_CLL-H-000353	ACAD8		84.2445	116.245		256.257	45.6693		-0.464508	2.4883
ACAD8_CLL-H-000354	ACAD8		1	9.93369		69.6488	5.00024		-3.31233	3.80003
ACAD8_CLL-H-000355	ACAD8		778.261	809.499		871.195	281.683		-0.0567751	1.62892
ACAD8_CLL-H-000356	ACAD8		275.988	481.632		568.561	807.048		-0.803329	-0.505339
ACAD9_CLL-H-000357	ACAD9		666.956	614.744		979.486	822.382		0.117606	0.252217
ACAD9_CLL-H-000358	ACAD9		557.522	702.294		1319.83	914.387		-0.333046	0.529474
ACAD9_CLL-H-000359	ACAD9		1022.38	903.302		1649.54	1027.06		0.178654	0.68354
ACAD9_CLL-H-000360	ACAD9		2300.98	2638.22		2223.87	2440.48		-0.197318	-0.134094
ACAD9_CLL-H-000361	ACAD9		333.043	310.106		304.602	240.347		0.102948	0.341801
ACADL_CLL-H-000362	ACADL		556.587	434.284		1206.7	1059.06		0.357969	0.188284
ACADL_CLL-H-000363	ACADL		207.708	354.774		334.575	312.352		-0.772341	0.0991578
ACADL_CLL-H-000364	ACADL		233.898	475.379		549.223	961.057		-1.0232	-0.807229
ACADL_CLL-H-000365	ACADL		190.872	33.1613		280.429	123.674		2.52504	1.1811
ACADL_CLL-H-000366	ACADL		51.5079	54.6021		173.105	412.358		-0.0841627	-1.25225
ACADM_CLL-H-000367	ACADM		2775.19	1689.47		2408.54	2439.81		0.716021	-0.01861
ACADM_CLL-H-000368	ACADM		2139.17	1584.05		1505.47	2261.8		0.433433	-0.587256
ACADM_CLL-H-000369	ACADM		3154.94	3628.08		3350.29	2821.17		-0.201593	0.247992
ACADM_CLL-H-000370	ACADM		878.341	485.206		297.833	273.683		0.856185	0.122001
ACADM_CLL-H-000371	ACADM		92.6625	1.89337		175.039	252.348		5.61296	-0.527739
ACADM_CLL-H-000372	ACADM		471.472	515.58		1140.96	573.034		-0.129025	0.993551
ACADS_CLL-H-000373	ACADS		38.4133	1		190.509	167.677		5.26353	0.18418
ACADS_CLL-H-000374	ACADS		137.558	237.743		535.687	390.356		-0.789356	0.456598
ACADS_CLL-H-000375	ACADS		1170.16	1461.66		1756.86	1939.78		-0.320894	-0.142894
ACADS_CLL-H-000376	ACADS		1078.5	1374.11		1339.17	1212.4		-0.349466	0.143464
ACADS_CLL-H-000377	ACADS		43.0899	1		132.496	175.677		5.42928	-0.406974
ACADS_CLL-H-000378	ACADS		2672.31	2085.23		2877.48	3261.19		0.35788	-0.180594
ACADSB_CLL-H-000379	ACADSB		2179.39	2543.53		3422.8	2849.17		-0.222908	0.264637
ACADSB_CLL-H-000380	ACADSB		142.235	132.325		221.45	157.676		0.10419	0.490015
ACADSB_CLL-H-000381	ACADSB		261.022	160.02		820.917	287.684		0.705924	1.51275
ACADSB_CLL-H-000382	ACADSB		577.164	715.695		576.296	558.366		-0.310362	0.0455979
ACADSB_CLL-H-000383	ACADSB		416.287	492.353		1139.99	886.386		-0.242113	0.363014
ACADVL_CLL-H-000384	ACADVL		2100.82	1560.82		1453.26	2024.45		0.428647	-0.47824
ACADVL_CLL-H-000385	ACADVL		230.156	579.009		352.946	346.354		-1.33097	0.0272
ACADVL_CLL-H-000386	ACADVL		333.978	322.613		334.575	422.358		0.0499503	-0.336138
ACADVL_CLL-H-000387	ACADVL		1667.76	1339.27		907.937	541.699		0.31647	0.745102
ACADVL_CLL-H-000388	ACADVL		1289.89	1986.07		841.222	1049.73		-0.622668	-0.319458
ACAN_CLL-H-000389	ACAN		166.554	153.766		266.893	417.025		0.115251	-0.643871
ACAN_CLL-H-000390	ACAN		545.363	465.552		920.507	637.704		0.228276	0.52954
ACAN_CLL-H-000391	ACAN		684.728	609.384		1187.37	1170.4		0.168178	0.0207606
ACAN_CLL-H-000392	ACAN		1084.11	1201.69		1500.64	1123.07		-0.148545	0.418132
ACAN_CLL-H-000393	ACAN		2302.85	2129.9		2347.63	3536.54		0.112637	-0.591136
ACAT1_CLL-H-000394	ACAT1		784.808	721.948		956.281	670.373		0.120444	0.512471
ACAT1_CLL-H-000395	ACAT1		77.6972	55.4955		242.721	139.675		0.485492	0.797226
ACAT1_CLL-H-000396	ACAT1		516.368	605.811		362.615	772.379		-0.230468	-1.09087
ACAT1_CLL-H-000397	ACAT1		542.557	335.12		301.701	276.35		0.695098	0.126624
ACAT1_CLL-H-000398	ACAT1		1339.46	1173.99		837.354	1122.4		0.190227	-0.422676
ACAT1_CLL-H-000399	ACAT1		118.852	704.974		668.15	503.696		-2.56841	0.407617
ACAT2_CLL-H-000400	ACAT2		1111.24	1054.28		678.786	1037.73		0.0759086	-0.6124
ACAT2_CLL-H-000401	ACAT2		766.101	487.886		499.912	393.69		0.650992	0.344615
ACAT2_CLL-H-000402	ACAT2		160.006	190.394		167.304	156.343		-0.250859	0.0977619
ACAT2_CLL-H-000403	ACAT2		1823.96	2006.61		2833	3786.56		-0.137687	-0.418555
ACAT2_CLL-H-000404	ACAT2		367.65	322.613		401.29	443.693		0.18853	-0.144916
ACAT2_CLL-H-000405	ACAT2		1034.54	1433.96		1819.71	2237.13		-0.471016	-0.297943
ACCN1_CLL-H-000406	ACCN1		203.032	93.9103		681.686	297.684		1.11235	1.19533
ACCN1_CLL-H-000407	ACCN1		203.032	246.676		391.621	432.359		-0.280915	-0.142771
ACCN1_CLL-H-000408	ACCN1		302.177	540.595		632.375	619.037		-0.839154	0.0307561
ACCN1_CLL-H-000409	ACCN1		141.3	144.832		136.364	368.355		-0.0356248	-1.43364
ACCN1_CLL-H-000410	ACCN1		359.232	196.648		1046.2	535.698		0.869303	0.965668
ACCN2_CLL-H-000411	ACCN2		1440.48	1430.39		1109.05	1563.76		0.0101369	-0.495695
ACCN2_CLL-H-000412	ACCN2		533.204	441.431		813.182	455.694		0.2725	0.835515
ACCN2_CLL-H-000413	ACCN2		1776.26	1752		1471.63	1640.43		0.0198377	-0.156659
ACCN2_CLL-H-000414	ACCN2		232.027	91.2302		399.356	298.351		1.34671	0.420666
ACCN2_CLL-H-000415	ACCN2		1449.83	1241.89		1225.07	997.059		0.223346	0.297119
ACCN2_CLL-H-000416	ACCN2		141.3	164.486		272.694	203.679		-0.21921	0.42099
ACCN3_CLL-H-000417	ACCN3		44.9606	41.2016		342.31	261.015		0.125961	0.391169
ACCN3_CLL-H-000418	ACCN3		114.175	75.1496		259.158	407.691		0.603411	-0.653643
ACCN3_CLL-H-000419	ACCN3		217.997	49.2419		331.674	260.349		2.14635	0.349322
ACCN3_CLL-H-000420	ACCN3		1.93533	51.922		7.76819	7.00035		-4.74569	0.15015
ACCN3_CLL-H-000421	ACCN3		605.224	721.948		980.453	1212.4		-0.254426	-0.306351
ACCN3_CLL-H-000422	ACCN3		354.555	158.233		166.337	188.344		1.16396	-0.179263
ACCN4_CLL-H-000423	ACCN4		2666.7	1550.1		1705.62	942.389		0.782691	0.855898
ACCN4_CLL-H-000424	ACCN4		506.079	339.587		555.991	924.388		0.575583	-0.733436
ACCN4_CLL-H-000425	ACCN4		1690.21	2520.3		2426.91	2851.17		-0.576393	-0.232432
ACCN4_CLL-H-000426	ACCN4		63.6672	67.1093		422.561	121.007		-0.0759613	1.80407
ACCN4_CLL-H-000427	ACCN4		3225.09	2340.73		3064.09	3489.87		0.462379	-0.187717
ACCN5_CLL-H-000428	ACCN5		169.36	416.416		767.739	931.055		-1.29794	-0.278251
ACCN5_CLL-H-000429	ACCN5		366.715	736.242		815.116	935.055		-1.00552	-0.198046
ACCN5_CLL-H-000430	ACCN5		1917.49	1256.18		1463.9	991.059		0.610176	0.56277
ACCN5_CLL-H-000431	ACCN5		334.913	230.596		151.834	235.014		0.538422	-0.630252
ACCN5_CLL-H-000432	ACCN5		1037.35	1232.06		642.044	933.055		-0.248175	-0.53929
ACE_CLL-H-000433	ACE		27.1893	135.005		86.0858	287.684		-2.31191	-1.74064
ACE_CLL-H-000434	ACE		1939.01	2129.9		1600.23	1457.75		-0.135466	0.134529
ACE_CLL-H-000435	ACE		961.586	1021.23		955.314	997.059		-0.0868161	-0.0617032
ACE_CLL-H-000436	ACE		770.778	1053.39		1058.77	1105.07		-0.45065	-0.0617411
ACE_CLL-H-000437	ACE		287.212	281.518		427.396	439.693		0.0288878	-0.0409226
ACE_CLL-H-000438	ACE		364.844	320.826		426.429	309.685		0.185489	0.461504
ACE2_CLL-H-000439	ACE2		5964.68	5247.75		4565.66	5117.3		0.184744	-0.164561
ACE2_CLL-H-000440	ACE2		1123.4	462.872		1276.32	832.382		1.27919	0.616671
ACE2_CLL-H-000441	ACE2		372.327	488.779		1096.48	701.041		-0.392614	0.645307
ACE2_CLL-H-000442	ACE2		141.3	190.394		53.2117	196.345		-0.43023	-1.88357
ACE2_CLL-H-000443	ACE2		68.3439	76.9363		79.3176	138.341		-0.170853	-0.802521
ACE2_CLL-H-000444	ACE2		317.142	293.132		866.361	417.691		0.113581	1.05253
ACER2_CLL-H-000445	ACER2		1.93533	1		178.907	119.674		0.952581	0.580101
ACER2_CLL-H-000446	ACER2		246.057	271.691		380.985	313.018		-0.142973	0.283488
ACER2_CLL-H-000447	ACER2		1583.58	2176.35		1647.6	2152.46		-0.458721	-0.385618
ACER2_CLL-H-000448	ACER2		1653.73	1484.89		1963.77	2072.46		0.155373	-0.0777123
ACER2_CLL-H-000449	ACER2		808.191	1249.04		1290.82	1105.73		-0.628046	0.22329
ACHE_CLL-H-000450	ACHE		4676.72	4208.77		2217.1	3196.52		0.152101	-0.527831
ACHE_CLL-H-000451	ACHE		79.5679	220.769		387.754	195.011		-1.47228	0.991581
ACHE_CLL-H-000452	ACHE		72.0852	267.224		261.092	409.691		-1.89027	-0.649979
ACHE_CLL-H-000453	ACHE		559.393	612.064		436.098	399.69		-0.12982	0.125769
ACHE_CLL-H-000454	ACHE		121.658	101.057		291.065	105.673		0.267655	1.46174
ACHE_CLL-H-000455	ACHE		1284.28	1043.56		521.183	675.707		0.299439	-0.374605
ACIN1_CLL-H-000456	ACIN1		3189.55	3276.98		1793.6	1226.41		-0.039017	0.548424
ACIN1_CLL-H-000457	ACIN1		1433.93	1386.61		1607.96	897.053		0.0484059	0.841967
ACIN1_CLL-H-000458	ACIN1		245.122	137.685		560.826	131.674		0.832122	2.09058
ACIN1_CLL-H-000459	ACIN1		732.429	1056.07		801.58	1022.39		-0.527941	-0.351033
ACIN1_CLL-H-000460	ACIN1		507.014	656.733		814.149	645.038		-0.373279	0.335909
ACLY_CLL-H-000461	ACLY		147.847	237.743		212.748	212.346		-0.685295	0.00272683
ACLY_CLL-H-000462	ACLY		401.322	294.025		697.156	194.345		0.448822	1.84286
ACLY_CLL-H-000463	ACLY		696.887	632.612		665.249	1272.41		0.139604	-0.935595
ACLY_CLL-H-000464	ACLY		890.501	1378.57		409.025	627.037		-0.630489	-0.616362
ACLY_CLL-H-000465	ACLY		2158.81	1145.41		944.679	1155.73		0.914378	-0.290915
ACMSD_CLL-H-000466	ACMSD		1789.35	1388.4		1435.86	1069.73		0.366014	0.424664
ACMSD_CLL-H-000467	ACMSD		358.297	574.543		640.11	607.036		-0.681259	0.0765387
ACMSD_CLL-H-000468	ACMSD		319.013	131.432		331.674	308.351		1.2793	0.105191
ACMSD_CLL-H-000469	ACMSD		4.74133	1.89337		88.0195	6.33365		1.32434	3.79672
ACMSD_CLL-H-000470	ACMSD		907.336	830.046		776.441	419.691		0.128446	0.887547
ACO1_CLL-H-000471	ACO1		4281.08	3202.83		3087.29	3839.89		0.418626	-0.314724
ACO1_CLL-H-000472	ACO1		498.597	468.232		389.687	629.037		0.0906499	-0.690828
ACO1_CLL-H-000473	ACO1		1555.52	1803.82		3085.36	3238.52		-0.213655	-0.0698982
ACO1_CLL-H-000474	ACO1		2185	4355.28		2249.97	4050.57		-0.995132	-0.848219
ACO1_CLL-H-000475	ACO1		357.361	286.878		1193.17	1280.41		0.316947	-0.101808
ACO1_CLL-H-000476	ACO1		2526.4	2546.21		1989.88	1380.41		-0.0112691	0.52758
ACO2_CLL-H-000477	ACO2		277.858	195.754		400.323	377.689		0.505304	0.0839661
ACO2_CLL-H-000478	ACO2		63.6672	118.925		181.807	147.009		-0.901425	0.306509
ACO2_CLL-H-000479	ACO2		93.5978	59.9623		444.8	197.678		0.642419	1.17
ACO2_CLL-H-000480	ACO2		653.862	476.272		654.613	1095.06		0.457199	-0.742301
ACO2_CLL-H-000481	ACO2		686.598	796.098		388.72	804.381		-0.21348	-1.04915
ACOT11_CLL-H-000482	ACOT11		2267.31	2078.08		997.857	1067.06		0.125728	-0.0967401
ACOT11_CLL-H-000483	ACOT11		1949.3	2454.19		2336.99	2284.47		-0.332294	0.032794
ACOT11_CLL-H-000484	ACOT11		262.893	131.432		141.198	314.352		1.00016	-1.15466
ACOT11_CLL-H-000485	ACOT11		510.756	981.919		652.68	576.367		-0.94297	0.179387
ACOT11_CLL-H-000486	ACOT11		396.645	370.855		275.595	711.709		0.0969959	-1.36874
ACOT11_CLL-H-000487	ACOT11		847.475	380.682		642.044	898.386		1.15459	-0.484664
ACOT12_CLL-H-000488	ACOT12		121.658	188.607		186.642	279.683		-0.632558	-0.583522
ACOT12_CLL-H-000489	ACOT12		1741.65	2632.86		1898.03	2263.8		-0.596176	-0.254247
ACOT12_CLL-H-000490	ACOT12		154.394	304.745		282.363	307.018		-0.980984	-0.120772
ACOT12_CLL-H-000491	ACOT12		2088.66	1814.54		2395.97	2387.14		0.202976	0.00532679
ACOT12_CLL-H-000492	ACOT12		1094.4	604.024		805.447	1247.74		0.857467	-0.631456
ACOT12_CLL-H-000493	ACOT12		921.366	239.529		1136.12	1721.77		1.94357	-0.599774
ACOX1_CLL-H-000494	ACOX1		385.421	404.803		633.342	1057.06		-0.0707821	-0.739004
ACOX1_CLL-H-000495	ACOX1		81.4385	68.896		57.0793	185.011		0.241291	-1.69657
ACOX1_CLL-H-000496	ACOX1		71.1499	104.631		277.529	263.682		-0.556374	0.0738372
ACOX1_CLL-H-000497	ACOX1		141.3	78.7231		149.9	272.349		0.843901	-0.861457
ACOX1_CLL-H-000498	ACOX1		1827.7	1166.85		1693.05	2162.46		0.647417	-0.353052
ACOX2_CLL-H-000499	ACOX2		435.929	452.151		474.773	697.041		-0.052711	-0.554006
ACOX2_CLL-H-000500	ACOX2		81.4385	38.5215		297.833	275.016		1.08005	0.114989
ACOX2_CLL-H-000501	ACOX2		765.166	886.328		978.52	896.386		-0.212068	0.12648
ACOX2_CLL-H-000502	ACOX2		130.076	34.948		64.8143	173.01		1.89607	-1.41647
ACOX2_CLL-H-000503	ACOX2		779.196	492.353		1115.82	889.052		0.662294	0.32776
ACOX3_CLL-H-000504	ACOX3		22.5126	85.87		490.243	363.021		-1.93142	0.433443
ACOX3_CLL-H-000505	ACOX3		43.0899	119.818		210.814	73.671		-1.47542	1.5168
ACOX3_CLL-H-000506	ACOX3		468.666	243.103		745.501	743.711		0.946993	0.00346814
ACOX3_CLL-H-000507	ACOX3		962.521	964.051		828.653	1349.08		-0.0022919	-0.703136
ACOX3_CLL-H-000508	ACOX3		522.915	461.978		515.382	641.705		0.178752	-0.316266
ACOX3_CLL-H-000509	ACOX3		491.114	322.613		223.383	478.362		0.606254	-1.09858
ACP1_CLL-H-000510	ACP1		55.2492	222.555		211.781	57.67		-2.01014	1.87668
ACP1_CLL-H-000511	ACP1		625.802	594.197		1029.76	539.698		0.0747647	0.932089
ACP1_CLL-H-000512	ACP1		700.628	575.436		632.375	449.693		0.283993	0.49184
ACP1_CLL-H-000513	ACP1		60.8612	455.725		224.35	797.047		-2.90457	-1.82891
ACP1_CLL-H-000514	ACP1		101.081	207.368		139.264	35.6687		-1.03669	1.9651
ACP2_CLL-H-000515	ACP2		293.759	183.247		476.707	703.041		0.680841	-0.560508
ACP2_CLL-H-000516	ACP2		208.644	425.35		558.892	624.37		-1.02761	-0.159832
ACP2_CLL-H-000517	ACP2		357.361	345.84		929.208	775.046		0.0472779	0.261721
ACP2_CLL-H-000518	ACP2		4574.77	4102.46		2539.07	2359.81		0.157212	0.105632
ACP2_CLL-H-000519	ACP2		4784.29	4900.23		2925.82	2944.51		-0.0345466	-0.00918348
ACP2_CLL-H-000520	ACP2		4365.26	3469.95		3221.69	2957.84		0.331152	0.123273
ACP5_CLL-H-000521	ACP5		455.571	662.093		385.82	811.715		-0.539357	-1.07305
ACP5_CLL-H-000522	ACP5		1007.42	1307.1		911.805	1373.75		-0.375714	-0.591321
ACP5_CLL-H-000523	ACP5		411.611	252.93		205.979	379.022		0.702542	-0.879783
ACP5_CLL-H-000524	ACP5		850.281	776.444		1294.69	2256.47		0.131058	-0.801458
ACP5_CLL-H-000525	ACP5		4283.88	4485.71		5093.58	5516.66		-0.066417	-0.115116
ACP5_CLL-H-000526	ACP5		36.5426	216.302		79.3176	129.674		-2.56539	-0.70918
ACP6_CLL-H-000527	ACP6		689.404	744.283		1304.36	959.723		-0.110501	0.442651
ACP6_CLL-H-000528	ACP6		955.974	697.828		922.44	1021.06		0.454101	-0.146541
ACP6_CLL-H-000529	ACP6		130.076	98.3772		344.244	321.019		0.402957	0.100772
ACP6_CLL-H-000530	ACP6		4021.06	3314.5		3249.73	3480.54		0.278781	-0.098991
ACP6_CLL-H-000531	ACP6		169.36	138.579		356.813	213.679		0.289385	0.739722
ACP6_CLL-H-000532	ACP6		140.364	1		55.1455	91.672		7.13303	-0.733239
ACPP_CLL-H-000533	ACPP		226.415	497.713		739.699	965.057		-1.13634	-0.383675
ACPP_CLL-H-000534	ACPP		233.898	135.005		345.211	251.015		0.792861	0.459705
ACPP_CLL-H-000535	ACPP		2642.38	2821.36		1145.79	2348.47		-0.0945569	-1.03538
ACPP_CLL-H-000536	ACPP		333.978	84.0833		284.297	156.343		1.98986	0.862689
ACPP_CLL-H-000537	ACPP		1388.1	1459.87		643.011	1174.4		-0.0727324	-0.869012
ACPT_CLL-H-000538	ACPT		1402.13	1617.1		1227.98	986.392		-0.205795	0.316049
ACPT_CLL-H-000539	ACPT		3125.01	2462.23		2893.92	2231.13		0.343894	0.375248
ACPT_CLL-H-000540	ACPT		1551.78	1294.6		452.535	1206.4		0.26142	-1.41461
ACPT_CLL-H-000541	ACPT		1.93533	34.948		54.1786	69.6707		-4.17456	-0.362829
ACPT_CLL-H-000542	ACPT		60.8612	115.351		543.422	292.351		-0.922437	0.894373
ACPT_CLL-H-000543	ACPT		1122.46	1285.66		1170.93	1525.09		-0.195846	-0.38124
ACSL1_CLL-H-000544	ACSL1		426.576	725.522		812.216	694.374		-0.766217	0.226149
ACSL1_CLL-H-000545	ACSL1		734.3	653.159		850.891	1369.75		0.168935	-0.686864
ACSL1_CLL-H-000546	ACSL1		242.316	355.667		477.674	351.021		-0.553641	0.444469
ACSL1_CLL-H-000547	ACSL1		2055.92	2499.75		3332.88	3774.56		-0.281998	-0.179537
ACSL1_CLL-H-000548	ACSL1		4865.66	4793.92		6340.86	6041.36		0.0214291	0.0698053
ACSL3_CLL-H-000549	ACSL3		337.719	363.708		224.35	356.354		-0.106954	-0.66756
ACSL3_CLL-H-000550	ACSL3		247.928	419.097		603.369	839.716		-0.757364	-0.476862
ACSL3_CLL-H-000551	ACSL3		331.172	357.454		750.335	502.363		-0.110177	0.578805
ACSL3_CLL-H-000552	ACSL3		380.745	109.991		564.693	780.379		1.79144	-0.466708
ACSL3_CLL-H-000553	ACSL3		102.951	635.292		570.495	609.703		-2.62546	-0.0958926
ACSL4_CLL-H-000554	ACSL4		355.491	143.939		203.079	250.348		1.30435	-0.301896
ACSL4_CLL-H-000555	ACSL4		434.059	143.046		714.56	343.687		1.60141	1.05596
ACSL4_CLL-H-000556	ACSL4		439.671	388.722		914.705	1033.73		0.177684	-0.176477
ACSL4_CLL-H-000557	ACSL4		1565.81	1572.44		2133.95	2145.13		-0.00609152	-0.0075394
ACSL4_CLL-H-000558	ACSL4		53.3786	76.9363		194.377	123.007		-0.527404	0.660113
ACSL4_CLL-H-000559	ACSL4		265.699	162.7		464.137	467.028		0.70758	-0.00895583
ACSL5_CLL-H-000560	ACSL5		647.314	681.747		1356.57	1395.75		-0.0747699	-0.0410749
ACSL5_CLL-H-000561	ACSL5		540.686	480.739		814.149	193.011		0.169538	2.07661
ACSL5_CLL-H-000562	ACSL5		970.939	1244.57		1831.31	2123.79		-0.358194	-0.213766
ACSL5_CLL-H-000563	ACSL5		215.191	546.848		180.84	489.029		-1.34552	-1.4352
ACSL5_CLL-H-000564	ACSL5		2416.03	1657.31		1622.46	1639.1		0.543797	-0.0147145
ACSL6_CLL-H-000565	ACSL6		95.4685	35.8414		315.237	234.347		1.4134	0.427791
ACSL6_CLL-H-000566	ACSL6		1193.55	131.432		301.701	471.694		3.18287	-0.644734
ACSL6_CLL-H-000567	ACSL6		134.752	348.52		308.469	393.023		-1.37093	-0.349489
ACSL6_CLL-H-000568	ACSL6		841.863	900.622		960.149	1684.43		-0.0973361	-0.810933
ACSL6_CLL-H-000569	ACSL6		723.076	796.991		990.122	898.386		-0.140417	0.14027
ACSM1_CLL-H-000570	ACSM1		601.483	407.483		189.542	447.693		0.561785	-1.23999
ACSM1_CLL-H-000571	ACSM1		49.6373	30.4812		376.151	85.6717		0.703505	2.13442
ACSM1_CLL-H-000572	ACSM1		158.136	465.552		707.792	529.698		-1.55778	0.418156
ACSM1_CLL-H-000573	ACSM1		474.278	335.12		614.004	868.385		0.501055	-0.500085
ACSM1_CLL-H-000574	ACSM1		681.922	515.58		668.15	689.707		0.403409	-0.0458127
ACSM1_CLL-H-000575	ACSM1		48.7019	135.899		46.4435	216.346		-1.48048	-2.21979
ACSS1_CLL-H-000576	ACSS1		451.83	352.987		1154.49	1071.06		0.356164	0.108215
ACSS1_CLL-H-000577	ACSS1		1056.99	1110.56		1309.19	1662.43		-0.0713312	-0.344616
ACSS1_CLL-H-000578	ACSS1		2105.5	1965.52		2435.61	2353.14		0.0992512	0.0496986
ACSS1_CLL-H-000579	ACSS1		1288.95	1118.6		656.547	445.026		0.204499	0.561008
ACSS1_CLL-H-000580	ACSS1		963.456	1534.91		479.607	1095.73		-0.671866	-1.19197
ACSS1_CLL-H-000581	ACSS1		3829.31	3913.95		2455.92	2223.8		-0.0315414	0.143237
ACSS2_CLL-H-000582	ACSS2		217.997	303.852		443.833	157.009		-0.479061	1.49917
ACSS2_CLL-H-000583	ACSS2		1203.84	1677.85		2101.07	1539.09		-0.478977	0.449047
ACSS2_CLL-H-000584	ACSS2		158.136	234.169		847.023	724.376		-0.566388	0.225663
ACSS2_CLL-H-000585	ACSS2		340.525	165.38		620.773	197.678		1.04198	1.65091
ACSS2_CLL-H-000586	ACSS2		2113.91	1986.07		1832.28	2063.12		0.0900041	-0.171191
ACSS2_CLL-H-000587	ACSS2		812.868	871.141		1221.21	586.368		-0.0998852	1.05843
ACTA1_CLL-H-000588	ACTA1		852.152	1584.94		1216.37	1237.07		-0.895248	-0.024345
ACTA1_CLL-H-000589	ACTA1		2080.24	1335.69		1817.77	1411.08		0.639164	0.36537
ACTA1_CLL-H-000590	ACTA1		2241.12	1357.13		790.944	594.368		0.723657	0.412218
ACTA1_CLL-H-000591	ACTA1		520.109	713.908		819.951	687.707		-0.456924	0.253742
ACTA1_CLL-H-000592	ACTA1		248.863	214.515		350.045	101.673		0.214272	1.78361
ACTA1_CLL-H-000593	ACTA1		42.1546	75.1496		439.965	542.365		-0.834075	-0.301875
ACTA1_CLL-H-000594	ACTA1		249.798	805.032		942.745	669.706		-1.68828	0.493339
ACTA1_CLL-H-000595	ACTA1		554.716	475.379		1028.8	519.031		0.222673	0.987067
ACTA1_CLL-H-000596	ACTA1		652.926	755.003		953.381	1059.06		-0.209563	-0.151664
ACTA1_CLL-H-000597	ACTA1		305.918	299.385		816.083	573.034		0.0311432	0.510096
ACTA1_CLL-H-000598	ACTA1		355.491	618.318		557.925	673.706		-0.798536	-0.272049
ACTA1_CLL-H-000599	ACTA1		1014.9	1178.46		486.376	678.373		-0.215566	-0.480008
ACTA1_CLL-H-000600	ACTA1		3600.16	3243.93		2188.09	1787.77		0.150318	0.29151
ACTA1_CLL-H-000601	ACTA1		987.775	1083.76		1069.41	599.035		-0.133795	0.836097
ACTA1_CLL-H-000602	ACTA1		1085.05	1125.75		883.765	1021.73		-0.053127	-0.209275
ACTA1_CLL-H-000603	ACTA1		653.862	694.254		641.077	433.026		-0.0864784	0.566046
ACTA1_CLL-H-000604	ACTA1		286.276	321.719		414.826	288.35		-0.168395	0.524685
ACTA1_CLL-H-000605	ACTA1		1721.08	1429.5		1803.27	2158.46		0.267803	-0.259386
ACTA1_CLL-H-000606	ACTA1		160.006	300.278		228.218	382.356		-0.908171	-0.744505
ACTA1_CLL-H-000607	ACTA1		1121.53	1005.15		1486.13	1378.41		0.158059	0.108554
ACTA1_CLL-H-000608	ACTA1		545.363	711.228		299.767	543.032		-0.383095	-0.857195
ACTA1_CLL-H-000609	ACTA1		539.751	723.735		842.189	608.369		-0.423168	0.469197
ACTA1_CLL-H-000610	ACTA1		1588.26	1722.52		623.673	567.033		-0.117077	0.137356
ACTA1_CLL-H-000611	ACTA1		520.109	442.324		1088.74	631.704		0.233711	0.785345
ACTA1_CLL-H-000612	ACTA1		173.101	145.726		187.609	332.353		0.248359	-0.82499
ACTA1_CLL-H-000613	ACTA1		20.642	1		52.2448	1.66671		4.36751	4.97022
ACTA2_CLL-H-000614	ACTA2		159.071	158.233		308.469	535.698		0.0076221	-0.796295
ACTA2_CLL-H-000615	ACTA2		1447.96	1430.39		1101.31	1166.4		0.0176117	-0.0828398
ACTA2_CLL-H-000616	ACTA2		1	95.6971		283.33	43.0025		-6.5804	2.71999
ACTA2_CLL-H-000617	ACTA2		673.504	708.548		910.838	1070.4		-0.0731799	-0.232879
ACTA2_CLL-H-000618	ACTA2		400.387	349.414		1116.78	988.392		0.196458	0.176195
ACTA2_CLL-H-000619	ACTA2		11151.1	7297.14		8213.71	5464.66		0.611781	0.587903
ACTB_CLL-H-000620	ACTB		274.117	165.38		602.402	615.036		0.729008	-0.0299456
ACTB_CLL-H-000621	ACTB		3090.4	3777.27		4207.91	3181.85		-0.28955	0.403236
ACTB_CLL-H-000622	ACTB		849.346	359.241		914.705	655.705		1.2414	0.480259
ACTB_CLL-H-000623	ACTB		405.063	822.899		584.031	877.052		-1.02257	-0.586617
ACTB_CLL-H-000624	ACTB		172.166	220.769		874.096	453.693		-0.358738	0.946074
ACTB_CLL-H-000625	ACTB		112.304	109.098		356.813	489.029		0.0417961	-0.45475
ACTB_CLL-H-000626	ACTB		1521.85	1514.37		1619.56	2384.47		0.00711132	-0.558066
ACTB_CLL-H-000627	ACTB		2030.67	2458.66		3083.43	2449.14		-0.275915	0.332256
ACTB_CLL-H-000628	ACTB		471.472	679.067		332.641	256.348		-0.526382	0.375861
ACTB_CLL-H-000629	ACTB		598.677	619.211		1083.91	891.053		-0.0486534	0.282662
ACTB_CLL-H-000630	ACTB		209.579	699.614		747.434	909.72		-1.73907	-0.283476
ACTB_CLL-H-000631	ACTB		1012.09	486.099		1051.04	1197.07		1.05802	-0.187696
ACTB_CLL-H-000632	ACTB		98.2745	190.394		397.422	421.025		-0.9541	-0.0832322
ACTB_CLL-H-000633	ACTB		177.778	194.861		73.5163	93.0054		-0.132371	-0.339251
ACTB_CLL-H-000634	ACTB		156.265	163.593		259.158	447.693		-0.0661164	-0.788678
ACTB_CLL-H-000635	ACTB		405.063	654.052		403.224	827.716		-0.691259	-1.03755
ACTB_CLL-H-000636	ACTB		246.057	80.5098		68.6819	304.351		1.61176	-2.14774
ACTB_CLL-H-000637	ACTB		207.708	102.844		744.534	812.381		1.0141	-0.12582
ACTB_CLL-H-000638	ACTB		192.743	78.7231		692.322	508.363		1.29182	0.445583
ACTB_CLL-H-000639	ACTB		227.35	151.086		255.29	255.015		0.589548	0.00155736
ACTB_CLL-H-000640	ACTB		114.175	305.639		464.137	1123.73		-1.42058	-1.27568
ACTB_CLL-H-000641	ACTB		126.334	248.463		295.9	164.343		-0.975783	0.848398
ACTB_CLL-H-000642	ACTB		204.902	277.944		109.291	235.681		-0.439859	-1.10866
ACTB_CLL-H-000643	ACTB		220.803	59.069		1	1		1.90229	0
ACTB_CLL-H-000644	ACTB		688.469	640.652		832.52	962.39		0.103851	-0.209137
ACTB_CLL-H-000645	ACTB		770.778	756.79		541.488	459.027		0.0264228	0.23835
ACTB_CLL-H-000646	ACTB		349.879	274.371		369.383	312.352		0.350728	0.241945
ACTG1_CLL-H-000647	ACTG1		819.415	922.956		1341.1	1755.1		-0.171668	-0.388138
ACTG1_CLL-H-000648	ACTG1		347.073	457.511		711.66	675.707		-0.398569	0.0747905
ACTG1_CLL-H-000649	ACTG1		33.7366	12.6138		146.999	81.0047		1.41931	0.859733
ACTG1_CLL-H-000650	ACTG1		35.6073	144.832		75.4501	63.6704		-2.02414	0.2449
ACTG1_CLL-H-000651	ACTG1		1665.89	1559.93		1458.09	1260.41		0.094814	0.210193
ACTG1_CLL-H-000652	ACTG1		309.659	297.598		416.76	209.012		0.057316	0.995629
ACTG2_CLL-H-000653	ACTG2		722.141	288.665		634.309	801.714		1.32289	-0.337902
ACTG2_CLL-H-000654	ACTG2		170.295	409.269		598.534	484.362		-1.26501	0.305348
ACTG2_CLL-H-000655	ACTG2		369.521	179.674		739.699	139.675		1.04028	2.40487
ACTG2_CLL-H-000656	ACTG2		332.107	533.448		417.727	795.047		-0.683697	-0.92848
ACTG2_CLL-H-000657	ACTG2		1886.63	1953.9		1771.36	1033.06		-0.0505488	0.777935
ACTN1_CLL-H-000658	ACTN1		916.69	1469.7		767.739	568.367		-0.681014	0.433793
ACTN1_CLL-H-000659	ACTN1		116.981	256.503		804.48	559.7		-1.1327	0.523404
ACTN1_CLL-H-000660	ACTN1		2753.68	1826.15		1960.87	1839.11		0.592555	0.0924898
ACTN1_CLL-H-000661	ACTN1		636.09	534.341		660.415	487.029		0.251471	0.439366
ACTN1_CLL-H-000662	ACTN1		419.093	480.739		832.52	637.704		-0.197982	0.384597
ACTN1_CLL-H-000663	ACTN1		898.919	1036.41		871.195	1014.39		-0.205338	-0.219549
ACTN2_CLL-H-000664	ACTN2		1018.64	1410.74		1084.88	1352.41		-0.469802	-0.318005
ACTN2_CLL-H-000665	ACTN2		603.354	1395.55		1144.82	1721.77		-1.20976	-0.588766
ACTN2_CLL-H-000666	ACTN2		1010.22	1162.38		1285.99	1439.75		-0.202407	-0.162942
ACTN2_CLL-H-000667	ACTN2		722.141	688		717.461	724.376		0.0698706	-0.0138387
ACTN2_CLL-H-000668	ACTN2		362.038	330.653		751.302	723.043		0.130823	0.0553119
ACTN2_CLL-H-000669	ACTN2		1317.01	1214.19		1125.49	1549.09		0.117269	-0.460874
ACTN3_CLL-H-000670	ACTN3		622.06	579.903		734.865	999.726		0.101243	-0.444053
ACTN3_CLL-H-000671	ACTN3		480.825	447.684		803.514	1241.07		0.103031	-0.627194
ACTN3_CLL-H-000672	ACTN3		681.922	153.766		410.959	365.022		2.14887	0.171012
ACTN3_CLL-H-000673	ACTN3		946.62	1500.07		915.672	1111.73		-0.664174	-0.279906
ACTN3_CLL-H-000674	ACTN3		356.426	241.316		984.321	311.685		0.562678	1.65904
ACTN3_CLL-H-000675	ACTN3		2765.84	2814.22		1634.07	1488.42		-0.0250159	0.134684
ACTN4_CLL-H-000676	ACTN4		152.524	35.8414		319.105	71.0041		2.08934	2.16806
ACTN4_CLL-H-000677	ACTN4		231.092	255.61		432.23	311.685		-0.14548	0.471711
ACTN4_CLL-H-000678	ACTN4		2134.49	2514.94		718.428	911.72		-0.236631	-0.343748
ACTN4_CLL-H-000679	ACTN4		971.874	1333.91		1673.71	1197.07		-0.456815	0.48354
ACTN4_CLL-H-000680	ACTN4		7211.47	9707.45		3811.49	4077.24		-0.428798	-0.0972384
ACTR2_CLL-H-000681	ACTR2		683.792	1129.32		361.648	1275.08		-0.72383	-1.81793
ACTR2_CLL-H-000682	ACTR2		898.919	1123.07		915.672	1047.73		-0.321187	-0.194362
ACTR2_CLL-H-000683	ACTR2		1	57.2822		117.993	122.341		-5.84002	-0.0522016
ACTR2_CLL-H-000684	ACTR2		278.794	316.359		584.998	348.354		-0.182366	0.747878
ACTR2_CLL-H-000685	ACTR2		452.765	99.2705		536.654	286.35		2.18933	0.906211
ACTR3_CLL-H-000686	ACTR3		840.928	435.177		818.984	986.392		0.950379	-0.268326
ACTR3_CLL-H-000687	ACTR3		704.37	788.951		937.91	833.716		-0.163603	0.169894
ACTR3_CLL-H-000688	ACTR3		838.122	633.505		1979.24	1612.43		0.403804	0.295714
ACTR3_CLL-H-000689	ACTR3		168.424	103.737		153.768	227.68		0.699165	-0.566256
ACTR3_CLL-H-000690	ACTR3		101.081	288.665		357.78	405.024		-1.51389	-0.178934
ACVR1_CLL-H-000691	ACVR1		110.434	52.8154		749.368	118.34		1.06415	2.66273
ACVR1_CLL-H-000692	ACVR1		432.188	696.934		150.867	275.016		-0.689364	-0.866239
ACVR1_CLL-H-000693	ACVR1		844.669	667.453		298.8	675.04		0.33972	-1.17579
ACVR1_CLL-H-000694	ACVR1		2720.01	2403.27		2896.82	2346.47		0.178614	0.303975
ACVR1_CLL-H-000695	ACVR1		8811.83	9867.36		4989.15	6274.7		-0.163224	-0.330752
ACVR1_CLL-H-000696	ACVR1		397.581	364.601		552.124	391.69		0.124929	0.49528
ACVR1B_CLL-H-000697	ACVR1B		2725.62	3076.87		3744.77	3297.86		-0.174877	0.183348
ACVR1B_CLL-H-000698	ACVR1B		1432.06	1333.91		1804.24	1683.1		0.102433	0.10027
ACVR1B_CLL-H-000699	ACVR1B		778.261	911.343		833.487	847.05		-0.22774	-0.0232875
ACVR1B_CLL-H-000700	ACVR1B		66.4732	253.823		166.337	415.691		-1.93298	-1.3214
ACVR1B_CLL-H-000701	ACVR1B		2546.97	1901.2		2631.89	2290.47		0.421877	0.200457
ACVR1C_CLL-H-000702	ACVR1C		342.396	547.742		376.151	417.025		-0.677829	-0.148821
ACVR1C_CLL-H-000703	ACVR1C		465.86	311.892		419.661	168.343		0.578848	1.31782
ACVR1C_CLL-H-000704	ACVR1C		286.276	474.485		476.707	540.365		-0.728956	-0.180832
ACVR1C_CLL-H-000705	ACVR1C		1280.53	1747.54		1355.6	1615.76		-0.448576	-0.253279
ACVR1C_CLL-H-000706	ACVR1C		1389.97	1201.69		2534.24	2728.49		0.20999	-0.106554
ACVR1C_CLL-H-000707	ACVR1C		1230.03	1497.39		535.687	612.369		-0.283764	-0.193013
ACVR2A_CLL-H-000708	ACVR2A		2234.57	3110.82		2787.56	3779.89		-0.477294	-0.439342
ACVR2A_CLL-H-000709	ACVR2A		474.278	543.275		361.648	718.376		-0.195949	-0.990154
ACVR2A_CLL-H-000710	ACVR2A		3497.27	2763.3		3141.44	2683.16		0.339839	0.227493
ACVR2A_CLL-H-000711	ACVR2A		2260.76	1359.81		1948.3	1813.77		0.7334	0.103224
ACVR2A_CLL-H-000712	ACVR2A		868.053	606.704		745.501	526.364		0.51679	0.502148
ACVR2B_CLL-H-000713	ACVR2B		4479.37	3368.11		2924.86	3223.86		0.411358	-0.140422
ACVR2B_CLL-H-000714	ACVR2B		122.593	438.751		401.29	614.37		-1.83952	-0.614462
ACVR2B_CLL-H-000715	ACVR2B		640.767	809.499		1192.2	847.717		-0.337229	0.491973
ACVR2B_CLL-H-000716	ACVR2B		985.904	1299.96		1707.55	1419.08		-0.398945	0.266968
ACVR2B_CLL-H-000717	ACVR2B		381.68	251.143		226.284	3.66682		0.603853	5.94746
ACVRL1_CLL-H-000718	ACVRL1		1056.05	887.222		1720.12	1231.07		0.251317	0.482593
ACVRL1_CLL-H-000719	ACVRL1		11.2886	112.671		145.066	127.674		-3.31917	0.18424
ACVRL1_CLL-H-000720	ACVRL1		1888.5	1763.62		3024.45	1636.43		0.0987037	0.886119
ACVRL1_CLL-H-000721	ACVRL1		48.7019	93.017		686.521	441.693		-0.933515	0.63626
ACVRL1_CLL-H-000722	ACVRL1		1470.41	934.57		912.771	1213.07		0.65384	-0.410339
ACVRL1_CLL-H-000723	ACVRL1		3303.66	2584.62		1325.63	1217.07		0.35411	0.123265
ACY1_CLL-H-000724	ACY1		717.464	666.56		708.759	776.379		0.106173	-0.131466
ACY1_CLL-H-000725	ACY1		184.325	163.593		323.939	225.013		0.17214	0.525713
ACY1_CLL-H-000726	ACY1		579.97	123.392		412.893	229.013		2.23274	0.850334
ACY1_CLL-H-000727	ACY1		179.648	130.538		381.952	447.693		0.460701	-0.229118
ACY1_CLL-H-000728	ACY1		233.898	214.515		416.76	329.019		0.124798	0.341044
ACY1_CLL-H-000729	ACY1		4144.52	3876.43		3877.24	3147.85		0.0964752	0.300661
ACY3_CLL-H-000730	ACY3		1348.81	1096.27		1145.79	1405.08		0.299087	-0.294312
ACY3_CLL-H-000731	ACY3		465.86	271.691		308.469	587.035		0.777931	-0.92832
ACY3_CLL-H-000732	ACY3		1105.63	750.536		825.752	1778.44		0.558871	-1.10683
ACY3_CLL-H-000733	ACY3		1230.96	1427.71		2804	2142.46		-0.213917	0.388216
ACY3_CLL-H-000734	ACY3		2056.86	2857.1		3735.11	2895.17		-0.474108	0.3675
ACY3_CLL-H-000735	ACY3		439.671	940.824		979.486	1140.4		-1.0975	-0.219443
ACYP1_CLL-H-000736	ACYP1		1341.33	1719.84		1951.2	1473.09		-0.358611	0.405522
ACYP1_CLL-H-000737	ACYP1		3123.14	3235.89		1986.98	2961.84		-0.0511655	-0.575918
ACYP1_CLL-H-000738	ACYP1		247.928	116.245		690.388	416.358		1.09276	0.729584
ACYP1_CLL-H-000739	ACYP1		1793.1	1592.98		700.057	1468.42		0.170722	-1.06872
ACYP1_CLL-H-000740	ACYP1		1019.58	1071.26		1278.25	1253.07		-0.071333	0.0287024
ACYP2_CLL-H-000741	ACYP2		648.25	843.447		1672.74	1785.77		-0.379747	-0.094333
ACYP2_CLL-H-000742	ACYP2		434.059	532.554		137.331	472.361		-0.295039	-1.78224
ACYP2_CLL-H-000743	ACYP2		2338.39	1984.28		2507.16	1677.1		0.236904	0.580088
ACYP2_CLL-H-000744	ACYP2		93.5978	203.795		674.918	523.698		-1.12257	0.365978
ACYP2_CLL-H-000745	ACYP2		2093.34	1595.66		1501.6	1185.07		0.391649	0.341532
ADA_CLL-H-000746	ADA		1346.94	1365.17		1073.27	1319.74		-0.0193965	-0.29824
ADA_CLL-H-000747	ADA		1513.43	1758.26		2055.63	2135.79		-0.216322	-0.0551924
ADA_CLL-H-000748	ADA		346.137	142.152		117.026	153.676		1.28391	-0.393059
ADA_CLL-H-000749	ADA		482.696	285.091		163.436	340.353		0.759691	-1.0583
ADA_CLL-H-000750	ADA		277.858	135.899		688.454	323.019		1.03182	1.09174
ADAM10_CLL-H-000751	ADAM10		182.454	310.106		1205.74	461.027		-0.765224	1.38699
ADAM10_CLL-H-000752	ADAM10		863.376	949.757		993.023	816.382		-0.13757	0.282583
ADAM10_CLL-H-000753	ADAM10		1704.24	1446.47		1459.06	2107.79		0.236591	-0.530692
ADAM10_CLL-H-000754	ADAM10		3192.35	2786.52		2986.74	3561.88		0.196154	-0.254067
ADAM10_CLL-H-000755	ADAM10		1195.42	1171.31		585.965	699.041		0.0293895	-0.254564
ADAM12_CLL-H-000756	ADAM12		546.298	654.052		712.626	849.05		-0.259717	-0.252704
ADAM12_CLL-H-000757	ADAM12		160.006	216.302		380.018	209.012		-0.434916	0.862482
ADAM12_CLL-H-000758	ADAM12		506.079	260.077		916.639	1033.06		0.960425	-0.1725
ADAM12_CLL-H-000759	ADAM12		255.41	202.901		399.356	205.679		0.332038	0.957283
ADAM12_CLL-H-000760	ADAM12		906.401	1298.17		793.845	681.04		-0.518259	0.221117
ADAM17_CLL-H-000761	ADAM17		498.597	899.729		795.778	323.686		-0.851617	1.29777
ADAM17_CLL-H-000762	ADAM17		956.909	729.095		663.315	843.05		0.392274	-0.345923
ADAM17_CLL-H-000763	ADAM17		391.033	292.238		413.859	529.031		0.420147	-0.354212
ADAM17_CLL-H-000764	ADAM17		686.598	305.639		564.693	532.365		1.16764	0.0850524
ADAM17_CLL-H-000765	ADAM17		954.103	912.236		794.812	397.69		0.0647381	0.998968
ADAM8_CLL-H-000766	ADAM8		270.376	567.396		523.117	485.029		-1.06939	0.109065
ADAM8_CLL-H-000767	ADAM8		44.9606	135.005		25.1721	142.342		-1.58628	-2.49946
ADAM8_CLL-H-000768	ADAM8		77.6972	231.489		346.178	139.675		-1.57501	1.30944
ADAM8_CLL-H-000769	ADAM8		72.0852	294.025		123.794	229.68		-2.02816	-0.891682
ADAM8_CLL-H-000770	ADAM8		1216	960.478		1411.68	1675.1		0.340314	-0.24683
ADAM9_CLL-H-000771	ADAM9		1764.1	1869.93		2654.13	2314.47		-0.0840494	0.197557
ADAM9_CLL-H-000772	ADAM9		262.893	177.887		490.243	351.687		0.563514	0.479204
ADAM9_CLL-H-000773	ADAM9		516.368	1268.69		921.473	1328.41		-1.29687	-0.527688
ADAM9_CLL-H-000774	ADAM9		1407.74	914.023		1302.43	871.051		0.623078	0.580371
ADAM9_CLL-H-000775	ADAM9		49.6373	227.916		313.303	451.693		-2.199	-0.527783
ADAMTS13_CLL-H-000776	ADAMTS13		32.8013	93.9103		16.4701	16.3342		-1.51753	0.0119536
ADAMTS13_CLL-H-000777	ADAMTS13		84.2445	17.974		310.403	477.695		2.22867	-0.621948
ADAMTS13_CLL-H-000778	ADAMTS13		768.907	1631.4		1957.97	2547.15		-1.08523	-0.379523
ADAMTS13_CLL-H-000779	ADAMTS13		2370.2	2226.38		2922.92	2151.79		0.0903053	0.441872
ADAMTS13_CLL-H-000780	ADAMTS13		558.458	495.926		807.381	1204.4		0.171323	-0.576998
ADAR_CLL-H-000781	ADAR		757.683	871.141		965.95	1279.74		-0.201311	-0.405833
ADAR_CLL-H-000782	ADAR		273.182	126.072		86.0858	360.355		1.11562	-2.06557
ADAR_CLL-H-000783	ADAR		2039.09	1774.34		1975.38	1390.42		0.200644	0.506612
ADAR_CLL-H-000784	ADAR		530.398	716.588		432.23	659.706		-0.43407	-0.610023
ADAR_CLL-H-000785	ADAR		1284.28	896.155		1423.29	1178.4		0.519134	0.272393
ADARB1_CLL-H-000786	ADARB1		177.778	115.351		141.198	126.341		0.624042	0.160401
ADARB1_CLL-H-000787	ADARB1		1606.03	1185.61		2391.14	1889.11		0.437873	0.339989
ADARB1_CLL-H-000788	ADARB1		891.436	704.081		985.288	940.389		0.340389	0.0672877
ADARB1_CLL-H-000789	ADARB1		425.641	343.16		543.422	488.362		0.310754	0.154121
ADARB1_CLL-H-000790	ADARB1		175.907	231.489		187.609	295.017		-0.396131	-0.653074
ADC_CLL-H-000791	ADC		2513.3	3332.37		2215.16	2635.16		-0.406966	-0.250475
ADC_CLL-H-000792	ADC		1550.84	736.242		1287.92	1761.1		1.0748	-0.451434
ADC_CLL-H-000793	ADC		2353.36	2815.11		1928.97	2359.81		-0.25847	-0.29084
ADC_CLL-H-000794	ADC		1178.58	1364.28		2979	1781.77		-0.211087	0.741517
ADC_CLL-H-000795	ADC		264.764	188.607		416.76	429.692		0.489318	-0.044086
ADC_CLL-H-000796	ADC		90.7919	183.247		273.661	175.677		-1.01316	0.639466
ADCY1_CLL-H-000797	ADCY1		1809	1053.39		999.791	679.04		0.780152	0.55813
ADCY1_CLL-H-000798	ADCY1		604.289	1151.66		1144.82	1540.42		-0.930403	-0.428203
ADCY1_CLL-H-000799	ADCY1		135.688	312.786		314.27	330.353		-1.20488	-0.0720014
ADCY1_CLL-H-000800	ADCY1		4.74133	66.2159		226.284	135.675		-3.80382	0.737983
ADCY1_CLL-H-000801	ADCY1		2269.18	2493.5		3133.7	2169.13		-0.136001	0.530753
ADCY1_CLL-H-000802	ADCY1		72.0852	53.7087		3.90065	79.0046		0.424546	-4.34015
ADCY2_CLL-H-000803	ADCY2		5927.26	5353.17		4846.05	4878.62		0.146972	-0.00966286
ADCY2_CLL-H-000804	ADCY2		160.006	254.717		350.045	383.689		-0.670764	-0.132398
ADCY2_CLL-H-000805	ADCY2		832.51	486.099		829.619	1393.08		0.776217	-0.747759
ADCY2_CLL-H-000806	ADCY2		2339.33	1767.19		2079.8	1192.4		0.404638	0.802572
ADCY2_CLL-H-000807	ADCY2		333.978	290.451		968.851	511.03		0.201457	0.922866
ADCY3_CLL-H-000808	ADCY3		330.237	361.028		600.468	247.681		-0.128608	1.2776
ADCY3_CLL-H-000809	ADCY3		76.7619	120.711		516.349	209.679		-0.6531	1.30016
ADCY3_CLL-H-000810	ADCY3		406.934	475.379		785.143	422.358		-0.224283	0.894488
ADCY3_CLL-H-000811	ADCY3		984.034	985.492		499.912	757.711		-0.00213675	-0.599974
ADCY3_CLL-H-000812	ADCY3		902.66	688		470.906	471.694		0.391773	-0.00241505
ADCY4_CLL-H-000813	ADCY4		2567.55	1718.05		2548.74	2563.15		0.579617	-0.00813514
ADCY4_CLL-H-000814	ADCY4		210.514	280.624		311.37	271.016		-0.414722	0.200251
ADCY4_CLL-H-000815	ADCY4		4108.04	2506.9		1789.74	1878.44		0.712547	-0.0697923
ADCY4_CLL-H-000816	ADCY4		740.847	565.609		661.382	728.376		0.389371	-0.139201
ADCY4_CLL-H-000817	ADCY4		653.862	1067.68		425.462	1275.74		-0.707425	-1.58423
ADCY4_CLL-H-000818	ADCY4		470.537	911.343		566.627	1072.4		-0.953687	-0.920367
ADCY5_CLL-H-000819	ADCY5		1276.79	1266.9		1228.94	1093.06		0.0112177	0.169039
ADCY5_CLL-H-000820	ADCY5		1488.18	1218.66		1910.6	1256.41		0.288249	0.604718
ADCY5_CLL-H-000821	ADCY5		632.349	919.383		494.111	247.015		-0.539945	1.00024
ADCY5_CLL-H-000822	ADCY5		990.581	473.592		611.104	631.037		1.06463	-0.0463079
ADCY5_CLL-H-000823	ADCY5		708.111	277.051		226.284	697.041		1.35382	-1.62311
ADCY6_CLL-H-000824	ADCY6		1330.11	1669.81		875.063	1451.75		-0.328144	-0.730337
ADCY6_CLL-H-000825	ADCY6		2445.02	1662.67		2267.38	2261.13		0.556349	0.00397723
ADCY6_CLL-H-000826	ADCY6		320.883	356.561		374.217	125.007		-0.152098	1.58186
ADCY6_CLL-H-000827	ADCY6		344.267	252.037		660.415	735.71		0.449894	-0.155765
ADCY6_CLL-H-000828	ADCY6		586.518	380.682		912.771	785.046		0.62359	0.217476
ADCY6_CLL-H-000829	ADCY6		1591.06	1282.98		1905.76	1516.42		0.310489	0.329695
ADCY7_CLL-H-000830	ADCY7		230.156	79.6164		60.9468	74.3377		1.53148	-0.286543
ADCY7_CLL-H-000831	ADCY7		500.467	168.953		472.839	719.042		1.56665	-0.604727
ADCY7_CLL-H-000832	ADCY7		590.259	509.327		503.78	697.708		0.212757	-0.46983
ADCY7_CLL-H-000833	ADCY7		63.6672	353.881		429.33	625.037		-2.47464	-0.541856
ADCY7_CLL-H-000834	ADCY7		2312.2	2507.79		1338.2	2385.14		-0.117149	-0.83378
ADCY8_CLL-H-000835	ADCY8		937.267	1507.22		1730.76	1565.76		-0.685357	0.144539
ADCY8_CLL-H-000836	ADCY8		1141.17	907.769		843.156	857.051		0.330116	-0.0235811
ADCY8_CLL-H-000837	ADCY8		1729.49	2009.29		1367.21	1045.06		-0.216338	0.387643
ADCY8_CLL-H-000838	ADCY8		742.718	716.588		299.767	538.365		0.0516703	-0.844743
ADCY8_CLL-H-000839	ADCY8		1.93533	46.5618		205.012	207.679		-4.58849	-0.0186427
ADCY8_CLL-H-000840	ADCY8		99.2098	84.9767		173.105	177.677		0.223417	-0.0376078
ADCY9_CLL-H-000841	ADCY9		184.325	88.5501		259.158	309.018		1.05769	-0.25386
ADCY9_CLL-H-000842	ADCY9		119.787	239.529		267.86	393.023		-0.99973	-0.553136
ADCY9_CLL-H-000843	ADCY9		753.942	429.817		1467.76	1237.07		0.810731	0.246688
ADCY9_CLL-H-000844	ADCY9		738.041	1335.69		2367.93	1367.75		-0.855814	0.791826
ADCY9_CLL-H-000845	ADCY9		78.6325	91.2302		229.185	385.689		-0.214386	-0.75093
ADCYAP1_CLL-H-000846	ADCYAP1		992.452	1098.95		1495.8	1499.76		-0.147057	-0.00380748
ADCYAP1_CLL-H-000847	ADCYAP1		116.046	135.005		110.258	124.341		-0.218322	-0.173416
ADCYAP1_CLL-H-000848	ADCYAP1		1986.71	2032.52		1546.08	1600.43		-0.0328889	-0.0498424
ADCYAP1_CLL-H-000849	ADCYAP1		1921.24	2515.83		1741.39	968.39		-0.389001	0.846579
ADCYAP1_CLL-H-000850	ADCYAP1		1418.96	1363.39		1500.64	1863.78		0.0576417	-0.312654
ADCYAP1R1_CLL-H-000851	ADCYAP1R1		1	1		37.7416	45.0026		0	-0.253853
ADCYAP1R1_CLL-H-000852	ADCYAP1R1		1543.36	2157.59		1282.12	1142.4		-0.483345	0.166464
ADCYAP1R1_CLL-H-000853	ADCYAP1R1		27.1893	45.6684		247.555	303.685		-0.748159	-0.294822
ADCYAP1R1_CLL-H-000854	ADCYAP1R1		656.668	480.739		580.163	722.376		0.44991	-0.316291
ADCYAP1R1_CLL-H-000855	ADCYAP1R1		420.029	1221.34		1386.54	1097.73		-1.53991	0.336969
ADD1_CLL-H-000856	ADD1		624.866	601.344		573.395	510.363		0.0553577	0.168005
ADD1_CLL-H-000857	ADD1		150.653	318.146		30.9734	211.012		-1.07846	-2.76823
ADD1_CLL-H-000858	ADD1		232.962	379.788		534.72	550.366		-0.705099	-0.0416075
ADD1_CLL-H-000859	ADD1		2507.69	686.214		1423.29	1121.07		1.86963	0.344354
ADD1_CLL-H-000860	ADD1		257.281	37.6281		116.059	265.682		2.77346	-1.19484
ADD1_CLL-H-000861	ADD1		1580.78	1307.1		1992.78	2203.8		0.274257	-0.145208
ADH1A_CLL-H-000862	ADH1A		790.42	766.617		322.005	317.685		0.0441137	0.0194863
ADH1A_CLL-H-000863	ADH1A		1911.88	2941.08		3058.29	3233.19		-0.62135	-0.0802351
ADH1A_CLL-H-000864	ADH1A		298.436	470.019		935.977	357.688		-0.655298	1.38777
ADH1A_CLL-H-000865	ADH1A		2566.62	3801.39		1800.37	1547.76		-0.56666	0.218114
ADH1A_CLL-H-000866	ADH1A		3978.03	3148.34		3424.74	2924.51		0.337464	0.2278
ADH1B_CLL-H-000867	ADH1B		304.047	299.385		758.07	815.715		0.0222942	-0.105734
ADH1B_CLL-H-000868	ADH1B		3633.83	4886.83		2751.78	1547.76		-0.427409	0.830187
ADH1B_CLL-H-000869	ADH1B		8548.06	7671.46		6281.88	5975.35		0.156096	0.0721718
ADH1B_CLL-H-000870	ADH1B		1076.63	1084.66		2832.04	3308.53		-0.0107131	-0.22435
ADH1B_CLL-H-000871	ADH1B		1010.22	817.539		551.157	491.696		0.305314	0.164697
ADH1C_CLL-H-000872	ADH1C		85.1799	20.6541		92.854	119.674		2.04408	-0.366071
ADH1C_CLL-H-000873	ADH1C		1799.64	3143.87		2065.3	2500.48		-0.804831	-0.275856
ADH1C_CLL-H-000874	ADH1C		1387.16	1225.81		1239.58	1320.41		0.178402	-0.0911381
ADH1C_CLL-H-000875	ADH1C		122.593	189.501		87.0527	261.682		-0.628326	-1.58785
ADH1C_CLL-H-000876	ADH1C		1862.31	2671.28		1266.65	1308.41		-0.520437	-0.0467964
ADH4_CLL-H-000877	ADH4		309.659	68.0026		235.953	263.682		2.18702	-0.160302
ADH4_CLL-H-000878	ADH4		1379.68	1922.64		1431.02	1523.09		-0.478753	-0.0899561
ADH4_CLL-H-000879	ADH4		562.199	277.051		586.932	603.036		1.02093	-0.0390508
ADH4_CLL-H-000880	ADH4		1118.72	714.802		400.323	1073.73		0.646236	-1.42339
ADH4_CLL-H-000881	ADH4		943.814	1576.01		1284.05	1563.76		-0.739701	-0.284311
ADH5_CLL-H-000882	ADH5		1	1.89337		51.278	41.6691		-0.920955	0.299362
ADH5_CLL-H-000883	ADH5		2901.46	3047.39		3214.92	2931.17		-0.0707918	0.133305
ADH5_CLL-H-000884	ADH5		598.677	415.523		481.541	207.012		0.526849	1.21794
ADH5_CLL-H-000885	ADH5		53.3786	141.259		180.84	146.342		-1.40401	0.305374
ADH5_CLL-H-000886	ADH5		418.158	456.618		602.402	793.714		-0.12694	-0.397892
ADH6_CLL-H-000887	ADH6		2431.93	2077.19		2917.12	4652.61		0.227468	-0.673494
ADH6_CLL-H-000888	ADH6		2392.64	2821.36		2994.47	3144.52		-0.237788	-0.0705376
ADH6_CLL-H-000889	ADH6		642.638	1546.53		1007.53	1262.41		-1.26696	-0.325361
ADH6_CLL-H-000890	ADH6		256.346	123.392		651.713	264.349		1.05485	1.30179
ADH6_CLL-H-000891	ADH6		1909.08	1419.67		1840.01	1564.43		0.42732	0.234083
ADH6_CLL-H-000892	ADH6		836.251	560.249		1067.47	609.703		0.577869	0.808022
ADH7_CLL-H-000893	ADH7		830.639	1883.33		3293.24	4230.58		-1.18099	-0.361349
ADH7_CLL-H-000894	ADH7		1662.15	2395.23		2388.24	1911.11		-0.527113	0.321533
ADH7_CLL-H-000895	ADH7		907.336	1033.73		918.573	1303.08		-0.188156	-0.504456
ADH7_CLL-H-000896	ADH7		979.357	734.456		989.155	1698.43		0.41516	-0.779936
ADH7_CLL-H-000897	ADH7		894.242	1161.49		1099.38	617.036		-0.377235	0.833263
ADHFE1_CLL-H-000898	ADHFE1		2286.02	1789.52		2297.35	2047.79		0.353259	0.165904
ADHFE1_CLL-H-000899	ADHFE1		162.812	461.085		299.767	32.3352		-1.50182	3.21267
ADHFE1_CLL-H-000900	ADHFE1		93.5978	68.0026		428.363	277.016		0.460884	0.628862
ADHFE1_CLL-H-000901	ADHFE1		1097.21	1155.23		1250.21	720.376		-0.0743448	0.795353
ADHFE1_CLL-H-000902	ADHFE1		729.623	1132		1261.82	1055.73		-0.633656	0.257263
ADIPOQ_CLL-H-000903	ADIPOQ		4543.91	4014.91		3502.09	2213.13		0.178567	0.662126
ADIPOQ_CLL-H-000904	ADIPOQ		1025.19	1015.87		1286.96	589.701		0.0131777	1.12591
ADIPOQ_CLL-H-000905	ADIPOQ		207.708	93.017		309.436	226.347		1.15899	0.451107
ADIPOQ_CLL-H-000906	ADIPOQ		752.071	1747.54		1090.68	694.374		-1.21638	0.65144
ADIPOQ_CLL-H-000907	ADIPOQ		1211.32	1456.3		1301.46	1740.44		-0.265726	-0.419319
ADIPOR1_CLL-H-000908	ADIPOR1		2200.9	2229.95		2333.12	2231.13		-0.0189206	0.0644871
ADIPOR1_CLL-H-000909	ADIPOR1		696.887	491.459		730.997	620.37		0.503852	0.236737
ADIPOR1_CLL-H-000910	ADIPOR1		1677.11	2198.69		1794.57	3229.19		-0.390661	-0.847535
ADIPOR1_CLL-H-000911	ADIPOR1		1830.51	1441.11		2003.42	1956.45		0.345064	0.0342249
ADIPOR1_CLL-H-000912	ADIPOR1		2823.83	3237.67		2294.45	2671.16		-0.197304	-0.219318
ADIPOR1_CLL-H-000913	ADIPOR1		780.131	642.439		405.157	546.366		0.280158	-0.431384
ADIPOR2_CLL-H-000914	ADIPOR2		95.4685	89.4435		182.774	186.344		0.0940484	-0.0279085
ADIPOR2_CLL-H-000915	ADIPOR2		172.166	218.089		413.859	585.035		-0.341116	-0.499381
ADIPOR2_CLL-H-000916	ADIPOR2		685.663	349.414		1093.58	1075.73		0.972563	0.0237408
ADIPOR2_CLL-H-000917	ADIPOR2		275.052	151.086		760.971	544.365		0.864336	0.483265
ADIPOR2_CLL-H-000918	ADIPOR2		36.5426	26.9077		78.3507	135.008		0.441561	-0.785026
ADK_CLL-H-000919	ADK		172.166	210.942		296.866	625.037		-0.293046	-1.07413
ADK_CLL-H-000920	ADK		604.289	818.432		661.382	989.725		-0.437624	-0.581545
ADK_CLL-H-000921	ADK		370.456	213.622		900.202	647.705		0.794244	0.474912
ADK_CLL-H-000922	ADK		651.056	1730.56		1345.94	899.053		-1.41039	0.582131
ADK_CLL-H-000923	ADK		1071.02	2589.09		2020.82	2831.83		-1.27346	-0.486796
ADM_CLL-H-000924	ADM		2332.78	1961.05		1052	1344.41		0.250425	-0.353838
ADM_CLL-H-000925	ADM		222.674	349.414		524.084	331.02		-0.650006	0.662882
ADM_CLL-H-000926	ADM		943.814	981.025		1049.1	915.054		-0.0557872	0.197226
ADM_CLL-H-000927	ADM		309.659	135.005		204.046	409.691		1.19767	-1.00564
ADM_CLL-H-000928	ADM		969.068	1314.25		1307.26	1335.08		-0.439571	-0.0303788
ADM_CLL-H-000929	ADM		488.308	742.496		199.211	245.681		-0.604592	-0.302488
ADORA1_CLL-H-000930	ADORA1		710.917	1152.55		441.899	562.367		-0.697079	-0.347794
ADORA1_CLL-H-000931	ADORA1		2902.4	2778.48		2401.77	1718.43		0.0629485	0.483004
ADORA1_CLL-H-000932	ADORA1		2069.95	2070.94		2186.16	1978.45		-0.0006837	0.144027
ADORA1_CLL-H-000933	ADORA1		1577.03	1020.33		1654.37	1583.09		0.628173	0.0635366
ADORA1_CLL-H-000934	ADORA1		800.709	1522.41		1126.45	1595.76		-0.927005	-0.502458
ADORA2A_CLL-H-000935	ADORA2A		1770.65	2106.67		1865.15	1874.44		-0.250687	-0.00716955
ADORA2A_CLL-H-000936	ADORA2A		677.245	792.525		1194.13	1046.4		-0.226778	0.190538
ADORA2A_CLL-H-000937	ADORA2A		1501.27	1473.27		1468.73	1461.09		0.0271623	0.00752747
ADORA2A_CLL-H-000938	ADORA2A		838.122	1244.57		962.083	978.391		-0.570414	-0.0242506
ADORA2A_CLL-H-000939	ADORA2A		871.794	553.102		319.105	370.355		0.656442	-0.214879
ADORA2A_CLL-H-000940	ADORA2A		276.923	173.42		540.521	69.004		0.675213	2.9696
ADORA2B_CLL-H-000941	ADORA2B		1923.11	1738.6		2390.17	1879.78		0.145511	0.346551
ADORA2B_CLL-H-000942	ADORA2B		1299.24	1031.95		844.123	896.386		0.332299	-0.0866678
ADORA2B_CLL-H-000943	ADORA2B		436.865	713.908		959.182	785.046		-0.708552	0.289027
ADORA2B_CLL-H-000944	ADORA2B		1114.98	1069.47		930.175	1044.39		0.0601235	-0.167093
ADORA2B_CLL-H-000945	ADORA2B		330.237	417.31		581.13	433.692		-0.337618	0.42219
ADORA2B_CLL-H-000946	ADORA2B		551.91	502.18		870.229	881.719		0.13623	-0.0189241
ADORA3_CLL-H-000947	ADORA3		2008.22	2783.84		2716.98	3079.18		-0.471159	-0.180545
ADORA3_CLL-H-000948	ADORA3		48.7019	172.527		54.1786	177.01		-1.82477	-1.70804
ADORA3_CLL-H-000949	ADORA3		614.578	524.514		1032.67	1061.73		0.228614	-0.0400437
ADORA3_CLL-H-000950	ADORA3		326.495	339.587		668.15	618.37		-0.0567171	0.111702
ADORA3_CLL-H-000951	ADORA3		1679.92	2184.39		3113.4	2430.48		-0.378839	0.357251
ADRA1A_CLL-H-000952	ADRA1A		185.26	148.406		424.495	107.673		0.320007	1.97909
ADRA1A_CLL-H-000953	ADRA1A		123.528	336.907		351.012	591.035		-1.44751	-0.751723
ADRA1A_CLL-H-000954	ADRA1A		682.857	661.199		431.263	291.017		0.0464978	0.567465
ADRA1A_CLL-H-000955	ADRA1A		957.844	1550.1		881.831	820.382		-0.694499	0.104207
ADRA1A_CLL-H-000956	ADRA1A		148.782	75.1496		485.409	95.6723		0.985367	2.34303
ADRA1A_CLL-H-000957	ADRA1A		353.62	690.681		738.732	580.368		-0.965818	0.348085
ADRA1B_CLL-H-000958	ADRA1B		511.691	533.448		152.801	1.66671		-0.0600735	6.51851
ADRA1B_CLL-H-000959	ADRA1B		879.277	1605.49		1837.11	2063.12		-0.868625	-0.167389
ADRA1B_CLL-H-000960	ADRA1B		666.021	910.449		978.52	779.046		-0.451011	0.328892
ADRA1B_CLL-H-000961	ADRA1B		34.6719	101.057		244.655	262.349		-1.54333	-0.100739
ADRA1B_CLL-H-000962	ADRA1B		170.295	115.351		326.84	237.014		0.562004	0.463612
ADRA1D_CLL-H-000963	ADRA1D		1447.96	2321.08		1871.92	1809.11		-0.680775	0.0492413
ADRA1D_CLL-H-000964	ADRA1D		2095.21	2159.38		2158.12	1989.12		-0.0435228	0.117645
ADRA1D_CLL-H-000965	ADRA1D		4247.41	3570.01		3742.84	4550.6		0.250655	-0.281924
ADRA1D_CLL-H-000966	ADRA1D		25.3186	67.1093		40.6422	82.3381		-1.40631	-1.01858
ADRA1D_CLL-H-000967	ADRA1D		188.066	390.509		397.422	421.692		-1.05411	-0.085515
ADRA2A_CLL-H-000968	ADRA2A		2.87066	139.472		284.297	373.022		-5.60245	-0.391862
ADRA2A_CLL-H-000969	ADRA2A		666.021	646.906		622.706	448.36		0.0420124	0.473895
ADRA2A_CLL-H-000970	ADRA2A		2534.81	2953.58		2673.47	2604.49		-0.220587	0.0377125
ADRA2A_CLL-H-000971	ADRA2A		721.205	715.695		579.197	1056.4		0.0110657	-0.867025
ADRA2A_CLL-H-000972	ADRA2A		2755.55	3670.96		3879.17	3297.19		-0.413815	0.234509
ADRA2A_CLL-H-000973	ADRA2A		356.426	495.926		598.534	423.025		-0.476523	0.500691
ADRA2B_CLL-H-000974	ADRA2B		757.683	864.887		835.421	1462.42		-0.190917	-0.807783
ADRA2B_CLL-H-000975	ADRA2B		422.835	411.056		242.721	231.014		0.0407579	0.0713209
ADRA2B_CLL-H-000976	ADRA2B		3299.92	3266.26		2172.62	3291.19		0.0147883	-0.599175
ADRA2B_CLL-H-000977	ADRA2B		158.136	309.212		497.011	394.357		-0.967434	0.333778
ADRA2B_CLL-H-000978	ADRA2B		1161.75	1155.23		1315	1617.1		0.00811266	-0.298347
ADRA2C_CLL-H-000979	ADRA2C		717.464	776.444		544.389	1438.42		-0.113975	-1.40177
ADRA2C_CLL-H-000980	ADRA2C		449.959	323.506		787.077	531.698		0.476002	0.565897
ADRA2C_CLL-H-000981	ADRA2C		231.092	177.887		454.469	305.018		0.377504	0.575286
ADRA2C_CLL-H-000982	ADRA2C		139.429	90.3369		184.708	84.3383		0.626145	1.13099
ADRA2C_CLL-H-000983	ADRA2C		35.6073	38.5215		85.1189	291.017		-0.113491	-1.77355
ADRB1_CLL-H-000984	ADRB1		651.056	845.233		297.833	335.02		-0.376569	-0.169741
ADRB1_CLL-H-000985	ADRB1		965.327	2001.25		1346.9	2230.47		-1.05181	-0.727699
ADRB1_CLL-H-000986	ADRB1		829.704	1311.57		1427.15	1469.09		-0.660628	-0.041779
ADRB1_CLL-H-000987	ADRB1		1189.81	1117.71		1846.78	1027.73		0.0901803	0.845555
ADRB1_CLL-H-000988	ADRB1		2347.75	3489.6		1986.98	1741.77		-0.571786	0.190023
ADRB2_CLL-H-000989	ADRB2		46.8313	23.3342		106.39	123.674		1.00502	-0.217174
ADRB2_CLL-H-000990	ADRB2		431.253	720.162		873.129	702.375		-0.739788	0.313954
ADRB2_CLL-H-000991	ADRB2		195.549	101.951		453.502	682.374		0.939659	-0.589454
ADRB2_CLL-H-000992	ADRB2		1283.34	1916.38		1751.06	1627.1		-0.578482	0.105929
ADRB2_CLL-H-000993	ADRB2		608.966	449.471		137.331	647.705		0.438133	-2.23768
ADRB3_CLL-H-000994	ADRB3		502.338	588.837		867.328	604.369		-0.229209	0.521148
ADRB3_CLL-H-000995	ADRB3		1837.99	2122.75		2184.22	1889.11		-0.207805	0.209413
ADRB3_CLL-H-000996	ADRB3		864.311	771.084		652.68	1373.08		0.164663	-1.07297
ADRB3_CLL-H-000997	ADRB3		4154.81	5859.71		3044.75	4413.26		-0.496048	-0.535521
ADRB3_CLL-H-000998	ADRB3		297.5	623.678		419.661	268.349		-1.06791	0.645112
ADRB3_CLL-H-000999	ADRB3		2623.67	2428.28		2780.79	2769.83		0.11165	0.00569772
ADRBK1_CLL-H-001000	ADRBK1		562.199	423.563		477.674	489.029		0.408503	-0.033894
ADRBK1_CLL-H-001001	ADRBK1		76.7619	190.394		883.765	694.374		-1.31053	0.347949
ADRBK1_CLL-H-001002	ADRBK1		1118.72	829.153		474.773	1289.74		0.432141	-1.44177
ADRBK1_CLL-H-001003	ADRBK1		411.611	556.675		820.917	579.034		-0.435556	0.503589
ADRBK1_CLL-H-001004	ADRBK1		767.037	128.752		724.229	957.056		2.5747	-0.402158
ADRBK1_CLL-H-001005	ADRBK1		2329.04	2979.49		2307.02	1814.44		-0.35533	0.346504
ADRBK2_CLL-H-001006	ADRBK2		119.787	46.5618		562.759	414.358		1.36325	0.441642
ADRBK2_CLL-H-001007	ADRBK2		408.805	587.943		175.039	708.375		-0.524265	-2.01684
ADRBK2_CLL-H-001008	ADRBK2		3567.42	2554.25		3686.76	3378.53		0.481983	0.125957
ADRBK2_CLL-H-001009	ADRBK2		602.418	488.779		780.308	964.39		0.301583	-0.305573
ADRBK2_CLL-H-001010	ADRBK2		331.172	346.734		396.455	163.01		-0.0662467	1.2822
ADSL_CLL-H-001011	ADSL		281.6	480.739		196.311	1061.06		-0.771609	-2.4343
ADSL_CLL-H-001012	ADSL		597.742	536.128		602.402	481.695		0.156945	0.322606
ADSL_CLL-H-001013	ADSL		397.581	398.549		268.827	271.683		-0.0035096	-0.0152454
ADSL_CLL-H-001014	ADSL		311.53	319.933		268.827	519.697		-0.0383962	-0.950995
ADSL_CLL-H-001015	ADSL		808.191	683.534		604.335	1000.39		0.241685	-0.727144
ADSL_CLL-H-001016	ADSL		1518.11	4357.96		1922.2	1977.12		-1.52138	-0.040641
ADSS_CLL-H-001017	ADSS		538.816	989.959		752.269	1107.07		-0.877577	-0.55742
ADSS_CLL-H-001018	ADSS		204.902	490.566		555.991	307.018		-1.25951	0.856739
ADSS_CLL-H-001019	ADSS		257.281	578.116		85.1189	401.024		-1.16801	-2.23614
ADSS_CLL-H-001020	ADSS		555.652	386.042		940.811	507.03		0.525424	0.891834
ADSS_CLL-H-001021	ADSS		4009.83	1859.21		1398.15	1627.1		1.10885	-0.218783
ADSSL1_CLL-H-001022	ADSSL1		2059.67	2072.72		2676.37	2790.5		-0.00911663	-0.0602465
ADSSL1_CLL-H-001023	ADSSL1		198.355	285.985		452.535	317.685		-0.527853	0.51043
ADSSL1_CLL-H-001024	ADSSL1		116.046	102.844		544.389	547.032		0.174236	-0.0069888
ADSSL1_CLL-H-001025	ADSSL1		48.7019	118.031		136.364	156.343		-1.27712	-0.19725
ADSSL1_CLL-H-001026	ADSSL1		290.953	419.99		817.05	1241.74		-0.529569	-0.603867
AES_CLL-H-001027	AES		456.507	916.703		958.215	876.385		-1.00582	0.128784
AES_CLL-H-001028	AES		2820.09	1910.13		1682.41	2685.83		0.562071	-0.674835
AES_CLL-H-001029	AES		434.059	490.566		590.799	275.683		-0.176557	1.09966
AES_CLL-H-001030	AES		365.779	183.247		627.541	97.6724		0.997183	2.68369
AES_CLL-H-001031	AES		144.106	48.3485		55.1455	233.014		1.57558	-2.0791
AFMID_CLL-H-001032	AFMID		350.814	585.263		445.767	975.058		-0.738379	-1.1292
AFMID_CLL-H-001033	AFMID		3130.62	1710.01		1913.5	1577.09		0.87244	0.278943
AFMID_CLL-H-001034	AFMID		282.535	384.255		203.079	438.359		-0.443636	-1.11007
AFMID_CLL-H-001035	AFMID		2041.89	1531.34		1784.9	1599.09		0.415113	0.158589
AFMID_CLL-H-001036	AFMID		160.006	143.046		37.7416	90.3386		0.161654	-1.25919
AFP_CLL-H-001037	AFP		62.7319	105.524		552.124	189.678		-0.750302	1.54144
AFP_CLL-H-001038	AFP		331.172	171.633		622.706	461.694		0.948251	0.431615
AFP_CLL-H-001039	AFP		206.773	133.219		746.467	475.028		0.634253	0.652067
AFP_CLL-H-001040	AFP		3945.29	4187.33		3271	3385.2		-0.0858962	-0.0495088
AFP_CLL-H-001041	AFP		1321.69	1295.49		1268.58	737.71		0.028883	0.782094
AFP_CLL-H-001042	AFP		1149.59	1316.93		1180.6	1425.08		-0.196065	-0.271529
AGA_CLL-H-001043	AGA		1130.88	1300.85		1170.93	2519.82		-0.202009	-1.10566
AGA_CLL-H-001044	AGA		3385.03	3408.31		3075.69	3007.84		-0.0098869	0.0321804
AGA_CLL-H-001045	AGA		112.304	54.6021		253.357	125.007		1.04039	1.01916
AGA_CLL-H-001046	AGA		1256.22	1130.22		808.348	411.691		0.152483	0.973415
AGA_CLL-H-001047	AGA		191.808	552.208		329.74	373.022		-1.52555	-0.17793
AGA_CLL-H-001048	AGA		1029.86	2665.92		1513.21	2053.79		-1.37218	-0.440679
AGER_CLL-H-001049	AGER		540.686	889.902		529.885	770.379		-0.718854	-0.539887
AGER_CLL-H-001050	AGER		482.696	384.255		1168.03	769.045		0.32905	0.602935
AGER_CLL-H-001051	AGER		90.7919	315.466		230.151	497.696		-1.79685	-1.11268
AGER_CLL-H-001052	AGER		200.226	224.342		217.582	362.355		-0.164074	-0.735844
AGER_CLL-H-001053	AGER		1450.76	1577.8		1653.4	1665.77		-0.121097	-0.0107453
AGER_CLL-H-001054	AGER		1566.75	1375.89		1438.76	1329.08		0.187401	0.114396
AGK_CLL-H-001055	AGK		1262.76	1284.77		849.924	823.715		-0.0249275	0.0451881
AGK_CLL-H-001056	AGK		396.645	588.837		966.917	1646.43		-0.570018	-0.767878
AGK_CLL-H-001057	AGK		2575.03	2561.39		2288.65	3047.85		0.0076615	-0.413295
AGK_CLL-H-001058	AGK		663.215	1263.33		789.977	1846.44		-0.929683	-1.22487
AGK_CLL-H-001059	AGK		1208.51	1111.46		1129.35	889.719		0.120781	0.344075
AGK_CLL-H-001060	AGK		2705.04	2322.87		1076.17	1554.43		0.219747	-0.530469
AGL_CLL-H-001061	AGL		214.256	199.328		264.959	470.361		0.10419	-0.827998
AGL_CLL-H-001062	AGL		883.018	1044.45		741.633	621.037		-0.242235	0.256027
AGL_CLL-H-001063	AGL		1.93533	1		34.8409	109.006		0.952581	-1.64556
AGL_CLL-H-001064	AGL		145.041	225.236		518.283	395.023		-0.634973	0.391802
AGL_CLL-H-001065	AGL		300.306	492.353		608.203	380.356		-0.713258	0.677204
AGL_CLL-H-001066	AGL		1372.2	1203.47		1986.98	1442.42		0.189282	0.462087
AGMAT_CLL-H-001067	AGMAT		388.227	892.582		551.157	178.344		-1.20108	1.6278
AGMAT_CLL-H-001068	AGMAT		381.68	229.702		388.72	885.052		0.732598	-1.18703
AGMAT_CLL-H-001069	AGMAT		1707.98	1170.42		1314.03	1474.42		0.545266	-0.166152
AGMAT_CLL-H-001070	AGMAT		912.013	599.557		1085.84	1005.06		0.605158	0.111536
AGMAT_CLL-H-001071	AGMAT		116.981	142.152		212.748	83.6716		-0.281161	1.34633
AGPAT1_CLL-H-001072	AGPAT1		2085.85	2061.11		1920.26	1692.43		0.0172184	0.182206
AGPAT1_CLL-H-001073	AGPAT1		572.488	762.15		1190.27	1199.07		-0.41283	-0.0106315
AGPAT1_CLL-H-001074	AGPAT1		1012.09	1285.66		1373.98	2295.14		-0.345171	-0.740224
AGPAT1_CLL-H-001075	AGPAT1		189.002	191.288		168.271	200.345		-0.0173436	-0.251702
AGPAT1_CLL-H-001076	AGPAT1		31.8659	504.86		357.78	127.007		-3.9858	1.49416
AGPAT1_CLL-H-001077	AGPAT1		2502.08	1688.57		2438.51	2098.46		0.567321	0.216673
AGPAT2_CLL-H-001078	AGPAT2		1535.88	2060.21		2241.27	2291.14		-0.42373	-0.0317463
AGPAT2_CLL-H-001079	AGPAT2		204.902	176.1		53.2117	240.347		0.218539	-2.17531
AGPAT2_CLL-H-001080	AGPAT2		4173.52	5992.82		5605.06	4411.26		-0.521973	0.345538
AGPAT2_CLL-H-001081	AGPAT2		116.981	77.8297		205.979	236.347		0.587883	-0.198408
AGPAT2_CLL-H-001082	AGPAT2		433.123	857.741		1023.96	842.383		-0.985764	0.281615
AGPAT3_CLL-H-001083	AGPAT3		438.735	337.8		213.714	338.353		0.377182	-0.662846
AGPAT3_CLL-H-001084	AGPAT3		659.474	565.609		831.553	398.357		0.22151	1.06175
AGPAT3_CLL-H-001085	AGPAT3		467.731	126.072		438.998	195.678		1.89143	1.16573
AGPAT3_CLL-H-001086	AGPAT3		1468.54	1564.4		1209.6	1133.73		-0.0912267	0.093454
AGPAT3_CLL-H-001087	AGPAT3		3080.11	1969.09		2474.29	2820.5		0.645453	-0.188937
AGPAT4_CLL-H-001088	AGPAT4		478.955	889.008		1215.41	1311.08		-0.892308	-0.109314
AGPAT4_CLL-H-001089	AGPAT4		1900.66	2932.14		2384.37	3441.2		-0.625456	-0.529306
AGPAT4_CLL-H-001090	AGPAT4		762.36	276.158		408.058	138.341		1.46498	1.56054
AGPAT4_CLL-H-001091	AGPAT4		10239.1	9341.17		4827.68	4769.95		0.13242	0.0173576
AGPAT4_CLL-H-001092	AGPAT4		730.559	621.891		1360.44	1319.08		0.232338	0.0445421
AGPAT6_CLL-H-001093	AGPAT6		405.063	234.169		737.765	367.022		0.790596	1.0073
AGPAT6_CLL-H-001094	AGPAT6		584.647	636.185		718.428	723.043		-0.121881	-0.00923763
AGPAT6_CLL-H-001095	AGPAT6		2144.78	924.743		2428.85	2044.45		1.21371	0.248555
AGPAT6_CLL-H-001096	AGPAT6		2278.53	3007.19		1908.66	2243.13		-0.400309	-0.232953
AGPAT6_CLL-H-001097	AGPAT6		1549.91	1243.68		1715.28	2471.81		0.317574	-0.527121
AGPAT6_CLL-H-001098	AGPAT6		270.376	311.892		430.296	196.345		-0.206083	1.13194
AGPS_CLL-H-001099	AGPS		534.139	272.584		660.415	792.38		0.970514	-0.26282
AGPS_CLL-H-001100	AGPS		882.083	1029.27		1398.15	1103.73		-0.222632	0.341126
AGPS_CLL-H-001101	AGPS		2043.76	2426.5		1818.74	1730.44		-0.247645	0.0718054
AGPS_CLL-H-001102	AGPS		222.674	452.151		647.845	834.383		-1.02187	-0.36506
AGPS_CLL-H-001103	AGPS		1887.56	1062.32		1019.13	1481.09		0.829305	-0.539321
AGPS_CLL-H-001104	AGPS		2446.89	1635.86		2948.06	1523.76		0.580897	0.952134
AGRN_CLL-H-001105	AGRN		4462.53	5541.67		4606.27	4039.24		-0.312459	0.189515
AGRN_CLL-H-001106	AGRN		116.981	401.229		941.778	526.364		-1.77815	0.839325
AGRN_CLL-H-001107	AGRN		1791.23	1435.75		1915.43	653.039		0.319142	1.55243
AGRN_CLL-H-001108	AGRN		309.659	246.676		342.31	635.704		0.328063	-0.893052
AGRN_CLL-H-001109	AGRN		1402.13	1310.68		2290.58	1452.42		0.0973033	0.657256
AGRP_CLL-H-001110	AGRP		287.212	93.9103		461.237	301.018		1.61276	0.615659
AGRP_CLL-H-001111	AGRP		361.103	107.311		620.773	566.367		1.75061	0.132328
AGRP_CLL-H-001112	AGRP		5573.71	2122.75		1408.78	1031.06		1.3927	0.45032
AGRP_CLL-H-001113	AGRP		1228.16	1174.89		1803.27	1693.1		0.0639718	0.0909494
AGRP_CLL-H-001114	AGRP		1059.8	1393.76		2247.07	1688.43		-0.395198	0.412361
AGRP_CLL-H-001115	AGRP		141.3	51.0286		360.681	320.352		1.46938	0.171064
AGT_CLL-H-001116	AGT		1322.62	1126.64		750.335	437.692		0.23137	0.777617
AGT_CLL-H-001117	AGT		2589.06	1684.11		1460.03	1867.78		0.620447	-0.355326
AGT_CLL-H-001118	AGT		779.196	1034.63		1062.64	545.699		-0.409053	0.961474
AGT_CLL-H-001119	AGT		885.824	517.367		523.117	697.041		0.775832	-0.414109
AGT_CLL-H-001120	AGT		255.41	581.69		952.414	942.389		-1.18743	0.0152657
AGTR1_CLL-H-001121	AGTR1		422.835	266.33		503.78	318.352		0.666876	0.662169
AGTR1_CLL-H-001122	AGTR1		1836.12	1768.08		1262.78	1217.74		0.054475	0.0524027
AGTR1_CLL-H-001123	AGTR1		307.789	753.216		1164.16	1055.06		-1.29112	0.141963
AGTR1_CLL-H-001124	AGTR1		845.605	576.329		477.674	931.722		0.55309	-0.963874
AGTR1_CLL-H-001125	AGTR1		293.759	428.924		513.448	239.014		-0.546088	1.10312
AGTR2_CLL-H-001126	AGTR2		1436.73	967.625		342.31	1266.41		0.570274	-1.88737
AGTR2_CLL-H-001127	AGTR2		419.093	199.328		311.37	72.3375		1.07213	2.10581
AGTR2_CLL-H-001128	AGTR2		1283.34	728.202		924.374	1053.06		0.817493	-0.188042
AGTR2_CLL-H-001129	AGTR2		2642.38	2358.6		1762.66	2661.16		0.163906	-0.594298
AGTR2_CLL-H-001130	AGTR2		199.29	318.146		444.8	359.688		-0.674817	0.30641
AGXT_CLL-H-001131	AGXT		403.193	514.687		877.964	1708.43		-0.352226	-0.960442
AGXT_CLL-H-001132	AGXT		450.895	404.803		609.17	339.687		0.155572	0.84264
AGXT_CLL-H-001133	AGXT		238.574	420.883		470.906	563.033		-0.818982	-0.257782
AGXT_CLL-H-001134	AGXT		714.658	372.641		535.687	545.032		0.939466	-0.0249517
AGXT_CLL-H-001135	AGXT		468.666	660.306		1480.33	1336.41		-0.494575	0.147556
AGXT_CLL-H-001136	AGXT		2977.23	2515.83		2719.88	1538.42		0.242933	0.822088
AGXT2_CLL-H-001137	AGXT2		269.44	425.35		337.476	737.71		-0.658686	-1.12827
AGXT2_CLL-H-001138	AGXT2		478.019	478.952		327.807	142.342		-0.00281312	1.20349
AGXT2_CLL-H-001139	AGXT2		810.997	1123.07		1295.66	1386.42		-0.46968	-0.0976751
AGXT2_CLL-H-001140	AGXT2		377.003	289.558		930.175	987.725		0.380725	-0.0866067
AGXT2_CLL-H-001141	AGXT2		2189.68	1930.68		2769.19	1583.76		0.181611	0.806109
AGXT2_CLL-H-001142	AGXT2		1759.42	1488.46		1612.8	1741.77		0.241284	-0.11099
AGXT2L1_CLL-H-001143	AGXT2L1		346.137	344.947		27.1059	161.009		0.00497057	-2.57047
AGXT2L1_CLL-H-001144	AGXT2L1		308.724	284.198		674.918	547.032		0.119423	0.303086
AGXT2L1_CLL-H-001145	AGXT2L1		2459.05	2682.89		2612.55	2201.13		-0.125687	0.247216
AGXT2L1_CLL-H-001146	AGXT2L1		1535.88	1152.55		2215.16	2777.83		0.414233	-0.326545
AGXT2L1_CLL-H-001147	AGXT2L1		404.128	625.465		611.104	1071.06		-0.630116	-0.809555
AHCY_CLL-H-001148	AHCY		482.696	533.448		755.169	1139.73		-0.144232	-0.593825
AHCY_CLL-H-001149	AHCY		2300.98	2763.3		1910.6	2142.46		-0.264141	-0.165246
AHCY_CLL-H-001150	AHCY		4487.79	2832.09		2538.1	3239.86		0.664139	-0.35218
AHCY_CLL-H-001151	AHCY		447.153	514.687		356.813	1231.74		-0.202926	-1.78746
AHCY_CLL-H-001152	AHCY		4325.04	3615.57		4654.61	4619.94		0.25849	0.0107869
AHCY_CLL-H-001153	AHCY		31.8659	39.4149		198.244	205.679		-0.306724	-0.0531135
AHR_CLL-H-001154	AHR		553.781	508.433		1117.75	1369.08		0.123257	-0.292609
AHR_CLL-H-001155	AHR		162.812	166.273		292.032	266.349		-0.030345	0.132809
AHR_CLL-H-001156	AHR		781.067	354.774		564.693	187.678		1.13855	1.58921
AHR_CLL-H-001157	AHR		2456.25	2715.95		1239.58	1482.42		-0.145	-0.258106
AHR_CLL-H-001158	AHR		606.16	531.661		430.296	680.373		0.189191	-0.660996
AHSG_CLL-H-001159	AHSG		3833.99	3478.88		2701.51	3679.88		0.140222	-0.445896
AHSG_CLL-H-001160	AHSG		646.379	1012.29		318.138	725.709		-0.647175	-1.18974
AHSG_CLL-H-001161	AHSG		827.833	682.64		1181.57	1317.08		0.278215	-0.156641
AHSG_CLL-H-001162	AHSG		38.4133	17.974		31.9403	41.0024		1.09569	-0.36033
AHSG_CLL-H-001163	AHSG		2153.2	2429.18		2523.6	1858.44		-0.173986	0.441389
AHSG_CLL-H-001164	AHSG		229.221	646.012		488.309	894.386		-1.49482	-0.873102
AHSP_CLL-H-001165	AHSP		1166.42	1941.4		1351.74	1467.75		-0.735003	-0.118795
AHSP_CLL-H-001166	AHSP		274.117	272.584		804.48	499.696		0.00808997	0.687006
AHSP_CLL-H-001167	AHSP		1085.98	864.887		691.355	1217.07		0.32842	-0.815916
AHSP_CLL-H-001168	AHSP		938.202	1104.31		1032.67	779.046		-0.235174	0.406592
AHSP_CLL-H-001169	AHSP		319.948	157.34		302.668	452.36		1.02396	-0.579736
AICDA_CLL-H-001170	AICDA		802.579	1051.6		430.296	1189.07		-0.389872	-1.46643
AICDA_CLL-H-001171	AICDA		777.325	830.046		741.633	583.701		-0.0946728	0.345476
AICDA_CLL-H-001172	AICDA		252.604	289.558		370.35	374.355		-0.196974	-0.0155207
AICDA_CLL-H-001173	AICDA		1054.18	1391.08		1227.98	1084.4		-0.400081	0.179388
AICDA_CLL-H-001174	AICDA		1723.88	1953.01		2550.67	2387.81		-0.180039	0.0951911
AICDA_CLL-H-001175	AICDA		527.592	628.145		582.097	369.022		-0.251675	0.657554
AIFM1_CLL-H-001176	AIFM1		5900.14	3221.59		4669.12	3879.23		0.872974	0.267379
AIFM1_CLL-H-001177	AIFM1		145.976	228.809		341.343	530.365		-0.648408	-0.635762
AIFM1_CLL-H-001178	AIFM1		3144.65	2077.19		2599.98	2317.8		0.598267	0.165744
AIFM1_CLL-H-001179	AIFM1		34.6719	75.1496		149.9	95.6723		-1.116	0.647829
AIFM1_CLL-H-001180	AIFM1		1.93533	21.5475		71.5825	250.348		-3.47687	-1.80626
AIFM1_CLL-H-001181	AIFM1		569.682	740.709		717.461	834.383		-0.378751	-0.217809
AIRE_CLL-H-001182	AIRE		1369.39	1246.36		826.719	863.051		0.135818	-0.0620491
AIRE_CLL-H-001183	AIRE		260.087	48.3485		238.853	174.344		2.42745	0.454192
AIRE_CLL-H-001184	AIRE		423.77	431.604		613.037	693.041		-0.0264258	-0.176965
AIRE_CLL-H-001185	AIRE		493.92	533.448		329.74	321.686		-0.11107	0.0356796
AIRE_CLL-H-001186	AIRE		2846.28	2952.69		1845.81	1985.78		-0.0529526	-0.105451
AIRE_CLL-H-001187	AIRE		2434.73	2197.79		1464.86	1229.74		0.147708	0.252412
AK1_CLL-H-001188	AK1		532.268	211.835		316.204	269.683		1.32921	0.229594
AK1_CLL-H-001189	AK1		589.324	182.354		643.978	1297.74		1.69232	-1.01092
AK1_CLL-H-001190	AK1		358.297	686.214		431.263	137.675		-0.937503	1.64731
AK1_CLL-H-001191	AK1		1031.74	1043.56		1049.1	1027.73		-0.0164418	0.0296975
AK1_CLL-H-001192	AK1		680.051	914.023		1447.46	967.057		-0.426587	0.581849
AK1_CLL-H-001193	AK1		38.4133	34.0546		234.986	127.007		0.173753	0.887661
AK2_CLL-H-001194	AK2		862.441	374.428		898.268	1073.73		1.20374	-0.257413
AK2_CLL-H-001195	AK2		1786.55	1408.95		1224.11	1107.07		0.342556	0.14499
AK2_CLL-H-001196	AK2		373.262	646.012		867.328	929.722		-0.791372	-0.100221
AK2_CLL-H-001197	AK2		888.63	517.367		1645.67	1473.09		0.780394	0.159832
AK2_CLL-H-001198	AK2		1760.36	1407.16		1022.03	1191.74		0.323081	-0.221629
AK3_CLL-H-001199	AK3		1145.85	1032.84		952.414	1057.06		0.149795	-0.1504
AK3_CLL-H-001200	AK3		1743.52	1431.28		1164.16	1647.1		0.284696	-0.500635
AK3_CLL-H-001201	AK3		634.22	688		1159.33	1332.41		-0.117427	-0.200753
AK3_CLL-H-001202	AK3		492.985	576.329		766.772	574.367		-0.225351	0.416824
AK3_CLL-H-001203	AK3		311.53	25.121		560.826	363.021		3.63241	0.627498
AK3_CLL-H-001204	AK3		472.407	351.201		304.602	335.02		0.427736	-0.137323
AK3L1_CLL-H-001205	AK3L1		637.026	419.99		702.958	847.717		0.600997	-0.270144
AK3L1_CLL-H-001206	AK3L1		3117.53	3116.18		2609.65	2114.46		0.000624465	0.30357
AK3L1_CLL-H-001207	AK3L1		251.669	173.42		425.462	337.687		0.537256	0.333345
AK3L1_CLL-H-001208	AK3L1		1255.28	1652.84		1450.36	1266.41		-0.396937	0.195667
AK3L1_CLL-H-001209	AK3L1		694.081	991.746		1009.46	419.691		-0.514867	1.26618
AK5_CLL-H-001210	AK5		1746.33	2477.42		1940.57	3037.85		-0.504512	-0.646569
AK5_CLL-H-001211	AK5		386.357	180.567		352.946	332.353		1.0974	0.0867303
AK5_CLL-H-001212	AK5		1020.51	1651.95		1256.02	1171.74		-0.694873	0.100207
AK5_CLL-H-001213	AK5		715.593	951.544		554.058	511.03		-0.41113	0.116627
AK5_CLL-H-001214	AK5		203.967	172.527		337.476	583.701		0.241515	-0.790447
AK5_CLL-H-001215	AK5		345.202	644.225		976.586	903.72		-0.900124	0.111871
AK7_CLL-H-001216	AK7		325.56	229.702		123.794	600.369		0.503158	-2.2779
AK7_CLL-H-001217	AK7		2331.85	1998.57		2027.59	993.725		0.222503	1.02885
AK7_CLL-H-001218	AK7		3413.09	4005.97		2686.04	2519.15		-0.231074	0.0925425
AK7_CLL-H-001219	AK7		87.9859	1		153.768	349.021		6.4592	-1.18256
AK7_CLL-H-001220	AK7		1331.98	1532.23		1985.05	1603.76		-0.202067	0.307713
AKAP1_CLL-H-001221	AKAP1		77.6972	103.737		120.894	255.015		-0.417001	-1.07684
AKAP1_CLL-H-001222	AKAP1		387.292	757.683		215.648	265.016		-0.968173	-0.297398
AKAP1_CLL-H-001223	AKAP1		496.726	430.71		478.641	415.024		0.205732	0.205746
AKAP1_CLL-H-001224	AKAP1		429.382	407.483		200.178	859.717		0.0755227	-2.10258
AKAP1_CLL-H-001225	AKAP1		2826.64	1596.56		1457.13	1428.42		0.824123	0.0287087
AKAP1_CLL-H-001226	AKAP1		1324.49	1383.04		1234.74	2335.8		-0.0624024	-0.919708
AKAP10_CLL-H-001227	AKAP10		1265.57	1436.64		1159.33	1229.07		-0.182916	-0.0842828
AKAP10_CLL-H-001228	AKAP10		1042.02	1227.6		1607.96	947.723		-0.236446	0.762696
AKAP10_CLL-H-001229	AKAP10		675.374	591.517		1247.31	1603.76		0.191268	-0.362636
AKAP10_CLL-H-001230	AKAP10		5849.63	5588.13		2283.81	2925.84		0.0659804	-0.357406
AKAP10_CLL-H-001231	AKAP10		839.057	1014.08		1129.35	541.699		-0.27333	1.05993
AKAP10_CLL-H-001232	AKAP10		376.068	252.037		377.118	591.035		0.577361	-0.648228
AKAP11_CLL-H-001233	AKAP11		577.164	399.442		539.554	909.72		0.530995	-0.753655
AKAP11_CLL-H-001234	AKAP11		398.516	136.792		795.778	560.366		1.54265	0.505996
AKAP11_CLL-H-001235	AKAP11		705.305	402.123		317.171	361.021		0.810612	-0.186823
AKAP11_CLL-H-001236	AKAP11		208.644	579.903		311.37	346.354		-1.47477	-0.153618
AKAP11_CLL-H-001237	AKAP11		707.175	730.882		1184.47	575.034		-0.0475705	1.04252
AKAP11_CLL-H-001238	AKAP11		32.8013	24.2276		41.6091	144.342		0.437102	-1.79452
AKAP12_CLL-H-001239	AKAP12		2119.53	2362.17		1598.29	1756.44		-0.156373	-0.136121
AKAP12_CLL-H-001240	AKAP12		102.951	288.665		802.547	527.698		-1.48743	0.604873
AKAP12_CLL-H-001241	AKAP12		6504.36	5846.31		4815.11	3761.89		0.153881	0.356113
AKAP12_CLL-H-001242	AKAP12		1.93533	12.6138		297.833	283.017		-2.70435	0.0736182
AKAP12_CLL-H-001243	AKAP12		234.833	233.276		169.238	38.3355		0.00959792	2.1423
AKAP12_CLL-H-001244	AKAP12		179.648	64.4292		233.052	87.6718		1.47939	1.41047
AKAP13_CLL-H-001245	AKAP13		2233.64	1654.63		2153.28	1903.11		0.43289	0.178177
AKAP13_CLL-H-001246	AKAP13		2544.17	2332.69		2281.88	3483.21		0.125198	-0.610193
AKAP13_CLL-H-001247	AKAP13		282.535	346.734		387.754	538.365		-0.295399	-0.473445
AKAP13_CLL-H-001248	AKAP13		52.4432	77.8297		277.529	228.347		-0.569564	0.281411
AKAP13_CLL-H-001249	AKAP13		1182.32	1254.4		1400.08	1203.07		-0.0853676	0.218788
AKAP13_CLL-H-001250	AKAP13		258.216	286.878		157.635	346.354		-0.151857	-1.13566
AKAP3_CLL-H-001251	AKAP3		383.551	255.61		602.402	606.369		0.585473	-0.00947033
AKAP3_CLL-H-001252	AKAP3		1040.15	548.635		498.945	527.031		0.922878	-0.0790068
AKAP3_CLL-H-001253	AKAP3		1060.73	767.51		1062.64	1113.73		0.466801	-0.0677519
AKAP3_CLL-H-001254	AKAP3		203.967	221.662		346.178	485.695		-0.120026	-0.48854
AKAP3_CLL-H-001255	AKAP3		2502.08	2203.15		2223.87	1462.42		0.183556	0.604712
AKAP3_CLL-H-001256	AKAP3		3433.67	3234.1		1592.49	1256.41		0.0863856	0.341981
AKAP4_CLL-H-001257	AKAP4		117.916	277.944		488.309	519.697		-1.23703	-0.0898759
AKAP4_CLL-H-001258	AKAP4		629.543	703.188		612.071	973.057		-0.159605	-0.668827
AKAP4_CLL-H-001259	AKAP4		1610.71	946.184		1548.01	530.365		0.767501	1.54536
AKAP4_CLL-H-001260	AKAP4		187.131	127.858		191.476	71.6708		0.549502	1.41771
AKAP4_CLL-H-001261	AKAP4		1468.54	1825.26		2038.22	2235.8		-0.313723	-0.133478
AKAP4_CLL-H-001262	AKAP4		1097.21	817.539		868.295	498.363		0.424479	0.800989
AKAP5_CLL-H-001263	AKAP5		1136.49	1425.92		2418.21	2469.81		-0.327308	-0.0304623
AKAP5_CLL-H-001264	AKAP5		1174.84	1078.4		1292.76	1054.4		0.12357	0.294035
AKAP5_CLL-H-001265	AKAP5		6.61199	51.0286		237.887	182.344		-2.94815	0.38361
AKAP5_CLL-H-001266	AKAP5		1233.77	726.415		1350.77	1511.76		0.764204	-0.162443
AKAP5_CLL-H-001267	AKAP5		688.469	1065.9		1075.21	550.366		-0.630603	0.966153
AKAP5_CLL-H-001268	AKAP5		642.638	746.069		1069.41	846.383		-0.215304	0.337427
AKAP6_CLL-H-001269	AKAP6		332.107	56.3889		90.9202	20.3345		2.55817	2.16067
AKAP6_CLL-H-001270	AKAP6		1306.72	1449.15		1280.19	1759.77		-0.149254	-0.459032
AKAP6_CLL-H-001271	AKAP6		654.797	475.379		1442.62	1008.39		0.46197	0.516637
AKAP6_CLL-H-001272	AKAP6		203.967	296.705		1057.8	667.706		-0.540694	0.663787
AKAP6_CLL-H-001273	AKAP6		497.661	587.05		280.429	243.014		-0.238319	0.206597
AKAP6_CLL-H-001274	AKAP6		1316.08	1766.3		1089.71	1538.42		-0.424484	-0.497508
AKAP7_CLL-H-001275	AKAP7		453.701	358.347		479.607	397.69		0.340381	0.27021
AKAP7_CLL-H-001276	AKAP7		1516.24	1701.08		1833.24	2140.46		-0.165956	-0.223521
AKAP7_CLL-H-001277	AKAP7		403.193	232.382		402.257	208.346		0.794968	0.949138
AKAP7_CLL-H-001278	AKAP7		293.759	179.674		770.64	394.357		0.709253	0.966555
AKAP7_CLL-H-001279	AKAP7		216.126	297.598		443.833	256.348		-0.461492	0.79191
AKAP7_CLL-H-001280	AKAP7		2855.63	2842.81		1805.21	1921.78		0.00649494	-0.0902805
AKAP8_CLL-H-001281	AKAP8		1189.81	1383.04		1633.1	1549.09		-0.217117	0.0761907
AKAP8_CLL-H-001282	AKAP8		1290.82	1416.1		2696.67	3394.53		-0.133628	-0.332033
AKAP8_CLL-H-001283	AKAP8		2370.2	2519.41		2351.49	2016.45		-0.0880777	0.221759
AKAP8_CLL-H-001284	AKAP8		1157.07	822.899		1501.6	2217.8		0.491689	-0.562624
AKAP8_CLL-H-001285	AKAP8		1013.96	639.759		367.449	1425.75		0.664407	-1.95611
AKAP8_CLL-H-001286	AKAP8		30.9306	33.1613		56.1124	189.011		-0.100464	-1.75208
AKAP9_CLL-H-001287	AKAP9		3896.66	4793.92		3031.21	2761.83		-0.29897	0.134271
AKAP9_CLL-H-001288	AKAP9		1153.33	1336.59		1948.3	1150.4		-0.212749	0.760082
AKAP9_CLL-H-001289	AKAP9		4621.54	3519.98		2551.64	2153.79		0.392807	0.244544
AKAP9_CLL-H-001290	AKAP9		680.051	472.699		486.376	290.35		0.524722	0.744276
AKAP9_CLL-H-001291	AKAP9		3721.75	3244.82		2701.51	1809.11		0.197842	0.578487
AKAP9_CLL-H-001292	AKAP9		2482.44	2080.76		1703.68	1310.41		0.254644	0.378637
AKR1A1_CLL-H-001293	AKR1A1		475.213	91.2302		706.825	281.683		2.38099	1.32728
AKR1A1_CLL-H-001294	AKR1A1		1570.49	1263.33		3128.87	2430.48		0.31398	0.364402
AKR1A1_CLL-H-001295	AKR1A1		283.47	304.745		281.396	240.347		-0.104407	0.227482
AKR1A1_CLL-H-001296	AKR1A1		1389.97	2331.8		1201.87	1787.11		-0.746392	-0.572344
AKR1A1_CLL-H-001297	AKR1A1		81.4385	106.417		124.761	93.6721		-0.385952	0.413477
AKR1A1_CLL-H-001298	AKR1A1		1212.25	1749.32		1271.49	1140.4		-0.529103	0.156974
AKR1B1_CLL-H-001299	AKR1B1		2335.59	2368.43		2694.74	1660.43		-0.0201432	0.698587
AKR1B1_CLL-H-001300	AKR1B1		378.874	463.765		399.356	329.686		-0.291675	0.276583
AKR1B1_CLL-H-001301	AKR1B1		292.824	316.359		459.303	593.702		-0.111532	-0.370292
AKR1B1_CLL-H-001302	AKR1B1		278.794	450.364		909.871	358.354		-0.691896	1.34427
AKR1B1_CLL-H-001303	AKR1B1		526.656	441.431		697.156	413.691		0.254675	0.752928
AKR1B1_CLL-H-001304	AKR1B1		137.558	50.1353		349.078	277.683		1.45615	0.330111
AKR1B10_CLL-H-001305	AKR1B10		406.934	283.304		320.072	239.014		0.522441	0.421299
AKR1B10_CLL-H-001306	AKR1B10		269.44	169.847		219.516	536.365		0.665732	-1.28889
AKR1B10_CLL-H-001307	AKR1B10		1940.88	2024.48		1038.47	1213.07		-0.0608418	-0.22421
AKR1B10_CLL-H-001308	AKR1B10		2315.95	2137.94		1914.46	1439.08		0.115382	0.411788
AKR1B10_CLL-H-001309	AKR1B10		1422.7	1894.05		1587.66	1809.77		-0.412837	-0.188911
AKR1B10_CLL-H-001310	AKR1B10		3282.14	2425.6		1788.77	1949.12		0.436295	-0.123853
AKR1C1_CLL-H-001311	AKR1C1		141.3	66.2159		247.555	270.349		1.09351	-0.127073
AKR1C1_CLL-H-001312	AKR1C1		42.1546	2.78674		34.8409	219.68		3.91904	-2.65655
AKR1C1_CLL-H-001313	AKR1C1		1153.33	1081.08		1451.33	919.721		0.093327	0.658103
AKR1C1_CLL-H-001314	AKR1C1		365.779	126.072		683.62	1170.4		1.53673	-0.775738
AKR1C1_CLL-H-001315	AKR1C1		99.2098	71.5761		243.688	165.676		0.471005	0.556666
AKR1C2_CLL-H-001316	AKR1C2		80.5032	8.14695		103.49	78.3379		3.30471	0.401705
AKR1C2_CLL-H-001317	AKR1C2		1181.39	792.525		490.243	589.701		0.575956	-0.266487
AKR1C2_CLL-H-001318	AKR1C2		90.7919	185.034		183.741	192.345		-1.02716	-0.0660197
AKR1C2_CLL-H-001319	AKR1C2		143.17	102.844		375.184	384.356		0.477276	-0.0348447
AKR1C2_CLL-H-001320	AKR1C2		1069.15	1314.25		845.09	909.72		-0.297779	-0.106319
AKR1C3_CLL-H-001321	AKR1C3		380.745	473.592		423.528	271.683		-0.314821	0.640536
AKR1C3_CLL-H-001322	AKR1C3		405.999	218.982		350.045	329.686		0.890663	0.0864476
AKR1C3_CLL-H-001323	AKR1C3		1258.09	1039.99		1301.46	2026.45		0.274664	-0.638827
AKR1C3_CLL-H-001324	AKR1C3		481.761	547.742		483.475	899.72		-0.185179	-0.896034
AKR1C3_CLL-H-001325	AKR1C3		238.574	743.389		183.741	243.681		-1.63968	-0.40732
AKR1C3_CLL-H-001326	AKR1C3		825.027	245.783		508.614	437.692		1.74706	0.216654
AKR1C4_CLL-H-001327	AKR1C4		1503.14	1656.41		1728.82	1325.08		-0.140079	0.383711
AKR1C4_CLL-H-001328	AKR1C4		1333.85	1567.97		928.242	1037.73		-0.233303	-0.160856
AKR1C4_CLL-H-001329	AKR1C4		89.8565	19.7607		356.813	158.343		2.18499	1.17212
AKR1C4_CLL-H-001330	AKR1C4		746.459	435.177		1170.93	678.373		0.778461	0.787503
AKR1C4_CLL-H-001331	AKR1C4		1939.94	1969.98		1898.03	1650.43		-0.0221701	0.201657
AKR1C4_CLL-H-001332	AKR1C4		102.016	94.8037		480.574	333.686		0.105778	0.526267
AKR1D1_CLL-H-001333	AKR1D1		2792.97	1522.41		2488.79	1919.78		0.875444	0.374505
AKR1D1_CLL-H-001334	AKR1D1		447.153	327.973		547.289	185.678		0.447193	1.5595
AKR1D1_CLL-H-001335	AKR1D1		666.021	620.998		670.084	736.377		0.100979	-0.136103
AKR1D1_CLL-H-001336	AKR1D1		1069.15	1893.15		3109.53	2161.79		-0.82433	0.524468
AKR1D1_CLL-H-001337	AKR1D1		138.494	294.025		384.853	393.69		-1.08612	-0.0327526
AKT1_CLL-H-001338	AKT1		884.889	1226.7		834.454	363.688		-0.471217	1.19813
AKT1_CLL-H-001339	AKT1		484.567	327.973		488.309	497.696		0.563118	-0.0274692
AKT1_CLL-H-001340	AKT1		622.06	528.981		836.388	627.704		0.233839	0.414088
AKT1_CLL-H-001341	AKT1		1335.72	1454.51		959.182	971.057		-0.122918	-0.0177521
AKT1_CLL-H-001342	AKT1		217.997	234.169		179.874	97.6724		-0.103243	0.88096
AKT1S1_CLL-H-001343	AKT1S1		712.787	996.213		254.324	599.035		-0.482982	-1.23598
AKT1S1_CLL-H-001344	AKT1S1		319.948	281.518		189.542	363.021		0.184612	-0.937534
AKT1S1_CLL-H-001345	AKT1S1		232.962	68.896		465.104	342.354		1.7576	0.442067
AKT1S1_CLL-H-001346	AKT1S1		518.238	520.941		529.885	926.388		-0.00750258	-0.805936
AKT1S1_CLL-H-001347	AKT1S1		1056.05	601.344		766.772	664.373		0.812422	0.206805
AKT2_CLL-H-001348	AKT2		1416.16	499.5		1821.64	1235.07		1.50343	0.560643
AKT2_CLL-H-001349	AKT2		1655.6	1715.37		1366.24	1163.07		-0.0511677	0.232275
AKT2_CLL-H-001350	AKT2		433.123	415.523		885.699	261.015		0.0598493	1.76268
AKT2_CLL-H-001351	AKT2		107.628	195.754		111.225	5.00024		-0.862993	4.47534
AKT2_CLL-H-001352	AKT2		2142.91	1986.96		1496.77	2138.46		0.109009	-0.51472
AKT3_CLL-H-001353	AKT3		741.783	795.205		770.64	1375.08		-0.10033	-0.835389
AKT3_CLL-H-001354	AKT3		1223.48	899.729		816.083	2701.83		0.443427	-1.72715
AKT3_CLL-H-001355	AKT3		6826.12	6502.94		4087.05	5022.63		0.0699735	-0.297383
AKT3_CLL-H-001356	AKT3		1474.15	723.735		1556.72	1533.09		1.02635	0.0220629
AKT3_CLL-H-001357	AKT3		356.426	554.889		763.871	728.376		-0.638595	0.0686456
AKT3_CLL-H-001358	AKT3		405.999	316.359		533.753	399.69		0.359912	0.41729
AKTIP_CLL-H-001359	AKTIP		1993.26	2817.79		1969.58	1769.77		-0.499437	0.154322
AKTIP_CLL-H-001360	AKTIP		1704.24	1567.97		2119.44	2645.82		0.120231	-0.320032
AKTIP_CLL-H-001361	AKTIP		243.251	537.021		347.144	438.359		-1.14253	-0.336578
AKTIP_CLL-H-001362	AKTIP		79.5679	286.878		424.495	129.008		-1.85018	1.71829
AKTIP_CLL-H-001363	AKTIP		544.428	1159.7		1265.68	869.051		-1.09094	0.542404
ALAD_CLL-H-001364	ALAD		330.237	436.071		365.515	337.687		-0.401061	0.114247
ALAD_CLL-H-001365	ALAD		726.817	823.793		1176.73	657.705		-0.180688	0.839271
ALAD_CLL-H-001366	ALAD		1858.57	1823.47		2124.28	1281.74		0.0275042	0.728866
ALAD_CLL-H-001367	ALAD		646.379	1233.85		1409.75	1333.08		-0.932713	0.0806771
ALAD_CLL-H-001368	ALAD		275.052	344.054		139.264	130.341		-0.322928	0.0955357
ALAS1_CLL-H-001369	ALAS1		903.595	1166.85		510.548	987.725		-0.368866	-0.952063
ALAS1_CLL-H-001370	ALAS1		60.8612	135.899		217.582	57.0033		-1.15894	1.93244
ALAS1_CLL-H-001371	ALAS1		214.256	370.855		309.436	383.689		-0.79152	-0.310298
ALAS1_CLL-H-001372	ALAS1		1087.86	1382.15		523.117	829.716		-0.345425	-0.665483
ALAS1_CLL-H-001373	ALAS1		671.633	424.457		698.123	766.379		0.662055	-0.134575
ALAS2_CLL-H-001374	ALAS2		700.628	652.266		367.449	431.692		0.103189	-0.232459
ALAS2_CLL-H-001375	ALAS2		1815.54	1185.61		1059.74	455.694		0.614776	1.21757
ALAS2_CLL-H-001376	ALAS2		1805.26	1509.01		920.507	755.711		0.258604	0.284593
ALAS2_CLL-H-001377	ALAS2		555.652	398.549		179.874	181.677		0.479424	-0.0143958
ALAS2_CLL-H-001378	ALAS2		864.311	757.683		1417.48	1769.77		0.189956	-0.32023
ALB_CLL-H-001379	ALB		1	7.25358		134.43	25.6681		-2.85869	2.3888
ALB_CLL-H-001380	ALB		394.775	408.376		579.197	179.011		-0.0488689	1.69401
ALB_CLL-H-001381	ALB		3979.9	4079.23		3585.24	3490.54		-0.0355634	0.038619
ALB_CLL-H-001382	ALB		2.87066	1		1	25.6681		1.52138	-4.68191
ALB_CLL-H-001383	ALB		308.724	415.523		1076.17	759.045		-0.42861	0.503655
ALB_CLL-H-001384	ALB		770.778	838.98		746.467	781.046		-0.122321	-0.0653284
ALCAM_CLL-H-001385	ALCAM		4652.4	4092.63		3041.85	2813.83		0.184949	0.112412
ALCAM_CLL-H-001386	ALCAM		94.5332	176.994		247.555	428.359		-0.904805	-0.791068
ALCAM_CLL-H-001387	ALCAM		381.68	370.855		135.397	821.048		0.04151	-2.60027
ALCAM_CLL-H-001388	ALCAM		1161.75	495.033		328.774	592.368		1.2307	-0.8494
ALCAM_CLL-H-001389	ALCAM		1100.95	989.959		1265.68	1831.11		0.153308	-0.5328
ALDH18A1_CLL-H-001390	ALDH18A1		44.0253	108.204		216.615	183.677		-1.29735	0.237959
ALDH18A1_CLL-H-001391	ALDH18A1		250.734	323.506		941.778	505.696		-0.367638	0.897115
ALDH18A1_CLL-H-001392	ALDH18A1		1071.02	1393.76		1528.68	1444.42		-0.379999	0.0817941
ALDH18A1_CLL-H-001393	ALDH18A1		1149.59	373.535		692.322	1035.06		1.6218	-0.580201
ALDH18A1_CLL-H-001394	ALDH18A1		1660.28	1755.58		1387.51	1940.45		-0.0805191	-0.48389
ALDH1A1_CLL-H-001395	ALDH1A1		555.652	208.262		334.575	985.058		1.41578	-1.55788
ALDH1A1_CLL-H-001396	ALDH1A1		629.543	838.98		1458.09	1893.78		-0.414331	-0.377184
ALDH1A1_CLL-H-001397	ALDH1A1		1639.7	2356.81		2003.42	2329.14		-0.523404	-0.217334
ALDH1A1_CLL-H-001398	ALDH1A1		2893.98	3075.97		3037.02	2287.14		-0.0879881	0.409113
ALDH1A1_CLL-H-001399	ALDH1A1		1519.98	1682.32		1097.45	1910.45		-0.146401	-0.799759
ALDH1A1_CLL-H-001400	ALDH1A1		277.858	258.29		323.939	458.36		0.105356	-0.500759
ALDH1A2_CLL-H-001401	ALDH1A2		492.985	638.865		677.819	549.032		-0.373969	0.304008
ALDH1A2_CLL-H-001402	ALDH1A2		1456.38	1038.2		789.01	1080.4		0.488297	-0.453446
ALDH1A2_CLL-H-001403	ALDH1A2		167.489	335.12		428.363	423.025		-1.00061	0.01809
ALDH1A2_CLL-H-001404	ALDH1A2		1265.57	848.807		2164.89	2439.81		0.576278	-0.172478
ALDH1A2_CLL-H-001405	ALDH1A2		31.8659	7.25358		104.457	85.005		2.13525	0.297284
ALDH1A2_CLL-H-001406	ALDH1A2		684.728	668.346		412.893	507.697		0.0349341	-0.2982
ALDH1A3_CLL-H-001407	ALDH1A3		103.886	29.5878		286.231	208.346		1.81193	0.4582
ALDH1A3_CLL-H-001408	ALDH1A3		1524.66	903.302		1610.86	877.718		0.755202	0.876002
ALDH1A3_CLL-H-001409	ALDH1A3		1771.58	1460.76		1709.48	1349.08		0.278316	0.341585
ALDH1A3_CLL-H-001410	ALDH1A3		629.543	402.123		945.645	1483.09		0.64667	-0.649232
ALDH1A3_CLL-H-001411	ALDH1A3		782.002	300.278		263.026	411.691		1.38087	-0.646359
ALDH1A3_CLL-H-001412	ALDH1A3		2023.19	2213.87		1847.75	2847.83		-0.129943	-0.624097
ALDH1B1_CLL-H-001413	ALDH1B1		1939.94	1341.95		1447.46	1379.75		0.531687	0.0691167
ALDH1B1_CLL-H-001414	ALDH1B1		2207.45	1359.81		2515.86	1161.07		0.69897	1.1156
ALDH1B1_CLL-H-001415	ALDH1B1		1863.25	1318.72		2470.42	1513.76		0.498681	0.706624
ALDH1B1_CLL-H-001416	ALDH1B1		417.223	420.883		620.773	561.033		-0.0126026	0.145979
ALDH1B1_CLL-H-001417	ALDH1B1		330.237	55.4955		213.714	99.0058		2.57306	1.1101
ALDH1B1_CLL-H-001418	ALDH1B1		665.086	461.085		552.124	253.682		0.528508	1.12197
ALDH1L1_CLL-H-001419	ALDH1L1		667.892	851.487		766.772	1033.73		-0.35037	-0.430987
ALDH1L1_CLL-H-001420	ALDH1L1		1202.9	1025.69		1428.12	1607.09		0.229918	-0.170337
ALDH1L1_CLL-H-001421	ALDH1L1		377.939	188.607		523.117	589.035		1.00277	-0.171218
ALDH1L1_CLL-H-001422	ALDH1L1		1050.44	1301.74		806.414	1545.09		-0.30945	-0.938099
ALDH1L1_CLL-H-001423	ALDH1L1		356.426	922.063		609.17	411.691		-1.37126	0.565283
ALDH1L1_CLL-H-001424	ALDH1L1		883.018	670.133		1137.09	1049.06		0.397995	0.116245
ALDH2_CLL-H-001425	ALDH2		173.101	237.743		432.23	104.339		-0.457786	2.05052
ALDH2_CLL-H-001426	ALDH2		1207.58	1908.34		1622.46	1645.1		-0.660203	-0.0199862
ALDH2_CLL-H-001427	ALDH2		911.078	847.913		1018.16	1047.06		0.103657	-0.0403798
ALDH2_CLL-H-001428	ALDH2		654.797	422.67		245.622	420.358		0.631516	-0.775181
ALDH2_CLL-H-001429	ALDH2		1	15.2939		45.4767	92.3387		-3.93488	-1.02181
ALDH2_CLL-H-001430	ALDH2		949.426	713.015		1146.76	1195.07		0.413124	-0.0595357
ALDH3A1_CLL-H-001431	ALDH3A1		2923.91	2610.53		2094.3	1394.42		0.163557	0.58681
ALDH3A1_CLL-H-001432	ALDH3A1		1028.93	1040.88		1379.78	1036.39		-0.0166609	0.412861
ALDH3A1_CLL-H-001433	ALDH3A1		315.271	210.048		608.203	374.355		0.585874	0.700144
ALDH3A1_CLL-H-001434	ALDH3A1		2406.67	1785.06		1819.71	2296.47		0.43107	-0.33571
ALDH3A1_CLL-H-001435	ALDH3A1		1681.79	2220.13		1801.34	1967.12		-0.400644	-0.127014
ALDH3A1_CLL-H-001436	ALDH3A1		115.11	194.861		507.647	439.693		-0.759426	0.207331
ALDH3A2_CLL-H-001437	ALDH3A2		635.155	628.145		1205.74	588.368		0.0160115	1.03512
ALDH3A2_CLL-H-001438	ALDH3A2		2222.41	1534.02		1960.87	2236.47		0.534809	-0.189724
ALDH3A2_CLL-H-001439	ALDH3A2		61.7966	1.89337		114.125	81.6714		5.0285	0.482717
ALDH3A2_CLL-H-001440	ALDH3A2		239.51	379.788		504.746	536.365		-0.665112	-0.0876561
ALDH3A2_CLL-H-001441	ALDH3A2		1345.07	840.767		781.275	911.054		0.677906	-0.221705
ALDH3B1_CLL-H-001442	ALDH3B1		1004.61	1318.72		1808.11	1526.42		-0.3925	0.244324
ALDH3B1_CLL-H-001443	ALDH3B1		782.937	1603.7		1295.66	1067.73		-1.03444	0.279138
ALDH3B1_CLL-H-001444	ALDH3B1		1146.78	706.761		1224.11	2298.47		0.698296	-0.908942
ALDH3B1_CLL-H-001445	ALDH3B1		352.685	504.86		513.448	263.682		-0.517504	0.961419
ALDH3B1_CLL-H-001446	ALDH3B1		631.414	355.667		318.138	475.695		0.828057	-0.580384
ALDH3B2_CLL-H-001447	ALDH3B2		2711.59	4748.36		4709.72	4604.61		-0.80829	0.0325651
ALDH3B2_CLL-H-001448	ALDH3B2		4203.45	3397.59		3641.32	3022.51		0.307062	0.268713
ALDH3B2_CLL-H-001449	ALDH3B2		5389.45	7226.57		6912.29	3980.57		-0.423173	0.796188
ALDH3B2_CLL-H-001450	ALDH3B2		57.1199	151.086		77.3838	295.017		-1.4033	-1.9307
ALDH3B2_CLL-H-001451	ALDH3B2		519.174	690.681		1326.6	1460.42		-0.411801	-0.138652
ALDH4A1_CLL-H-001452	ALDH4A1		449.959	409.269		638.176	1016.39		0.136743	-0.671432
ALDH4A1_CLL-H-001453	ALDH4A1		593.065	724.629		229.185	251.015		-0.289051	-0.131262
ALDH4A1_CLL-H-001454	ALDH4A1		255.41	797.885		917.606	473.695		-1.64336	0.953917
ALDH4A1_CLL-H-001455	ALDH4A1		1895.98	1053.39		1717.22	1048.4		0.847908	0.711891
ALDH4A1_CLL-H-001456	ALDH4A1		804.45	889.008		728.097	1399.08		-0.144194	-0.942279
ALDH4A1_CLL-H-001457	ALDH4A1		385.421	491.459		182.774	840.383		-0.350636	-2.20098
ALDH5A1_CLL-H-001458	ALDH5A1		365.779	279.731		331.674	83.6716		0.386934	1.98696
ALDH5A1_CLL-H-001459	ALDH5A1		1161.75	723.735		1252.15	1566.43		0.682762	-0.323072
ALDH5A1_CLL-H-001460	ALDH5A1		1955.84	2509.58		2353.43	2536.48		-0.359655	-0.108066
ALDH5A1_CLL-H-001461	ALDH5A1		19.7066	42.095		103.49	83.0048		-1.09497	0.318219
ALDH5A1_CLL-H-001462	ALDH5A1		26.254	134.112		146.033	194.345		-2.35283	-0.412328
ALDH5A1_CLL-H-001463	ALDH5A1		690.34	720.162		1456.16	1599.76		-0.0610149	-0.135687
ALDH6A1_CLL-H-001464	ALDH6A1		945.685	1096.27		1324.66	1797.77		-0.213171	-0.440584
ALDH6A1_CLL-H-001465	ALDH6A1		315.271	313.679		333.608	521.697		0.00730563	-0.645059
ALDH6A1_CLL-H-001466	ALDH6A1		792.291	1186.5		1261.82	1522.42		-0.582611	-0.270867
ALDH6A1_CLL-H-001467	ALDH6A1		505.144	370.855		364.548	327.019		0.445841	0.156734
ALDH6A1_CLL-H-001468	ALDH6A1		232.027	279.731		130.562	226.347		-0.269748	-0.793794
ALDH6A1_CLL-H-001469	ALDH6A1		568.746	511.113		783.209	504.363		0.154142	0.634935
ALDH7A1_CLL-H-001470	ALDH7A1		1697.69	1715.37		1032.67	1795.11		-0.0149489	-0.797697
ALDH7A1_CLL-H-001471	ALDH7A1		2078.37	2760.62		2660.9	2328.47		-0.409536	0.19253
ALDH7A1_CLL-H-001472	ALDH7A1		1304.85	1438.43		2120.41	993.059		-0.140608	1.09439
ALDH7A1_CLL-H-001473	ALDH7A1		1042.02	1356.24		1999.55	1786.44		-0.380224	0.162588
ALDH7A1_CLL-H-001474	ALDH7A1		1	28.6944		198.244	83.0048		-4.8427	1.25601
ALDH9A1_CLL-H-001475	ALDH9A1		1330.11	1248.14		1429.09	1507.09		0.091759	-0.0766705
ALDH9A1_CLL-H-001476	ALDH9A1		5.67666	1.89337		229.185	205.679		1.58409	0.156117
ALDH9A1_CLL-H-001477	ALDH9A1		428.447	679.067		382.919	679.707		-0.664438	-0.827873
ALDH9A1_CLL-H-001478	ALDH9A1		348.008	958.691		698.123	1468.42		-1.46195	-1.07271
ALDH9A1_CLL-H-001479	ALDH9A1		3004.35	2939.29		3936.22	3226.52		0.0315857	0.286829
ALDOA_CLL-H-001480	ALDOA		965.327	604.917		617.872	646.371		0.67428	-0.0650558
ALDOA_CLL-H-001481	ALDOA		843.734	1083.76		1228.94	1531.09		-0.361189	-0.317142
ALDOA_CLL-H-001482	ALDOA		267.57	584.37		292.999	212.346		-1.12697	0.46448
ALDOA_CLL-H-001483	ALDOA		633.284	306.532		589.832	718.376		1.04682	-0.284434
ALDOA_CLL-H-001484	ALDOA		183.39	187.714		113.159	257.015		-0.033624	-1.18351
ALDOB_CLL-H-001485	ALDOB		269.44	339.587		229.185	655.705		-0.333815	-1.51654
ALDOB_CLL-H-001486	ALDOB		380.745	497.713		439.965	1211.74		-0.38649	-1.46162
ALDOB_CLL-H-001487	ALDOB		925.108	761.257		913.738	877.718		0.281238	0.0580228
ALDOB_CLL-H-001488	ALDOB		159.071	592.41		446.733	477.028		-1.89692	-0.0946601
ALDOB_CLL-H-001489	ALDOB		504.208	1022.12		1263.75	1449.09		-1.01947	-0.197431
ALDOC_CLL-H-001490	ALDOC		981.228	1056.07		1438.76	1265.07		-0.106043	0.1856
ALDOC_CLL-H-001491	ALDOC		391.969	257.397		247.555	523.031		0.606744	-1.07914
ALDOC_CLL-H-001492	ALDOC		2644.25	1686.79		1093.58	1488.42		0.64858	-0.444726
ALDOC_CLL-H-001493	ALDOC		32.8013	102.844		162.47	64.3371		-1.64863	1.33645
ALDOC_CLL-H-001494	ALDOC		56.1846	126.965		118.96	80.338		-1.17618	0.56632
ALG1_CLL-H-001495	ALG1		625.802	812.179		1694.01	1777.77		-0.376092	-0.0696246
ALG1_CLL-H-001496	ALG1		464.925	578.116		535.687	637.704		-0.314363	-0.251498
ALG1_CLL-H-001497	ALG1		223.609	233.276		239.82	242.348		-0.0610589	-0.015124
ALG1_CLL-H-001498	ALG1		286.276	461.085		88.9864	311.018		-0.687625	-1.80534
ALG1_CLL-H-001499	ALG1		5337.07	3507.47		3293.24	3414.54		0.605616	-0.0521818
ALG10B_CLL-H-001500	ALG10B		90.7919	119.818		263.026	266.349		-0.40021	-0.0181152
ALG10B_CLL-H-001501	ALG10B		2928.59	3311.82		1552.85	1956.45		-0.177421	-0.33332
ALG10B_CLL-H-001502	ALG10B		254.475	306.532		245.622	543.032		-0.268515	-1.1446
ALG10B_CLL-H-001503	ALG10B		193.678	154.659		78.3507	107.006		0.324568	-0.449677
ALG10B_CLL-H-001504	ALG10B		50.5726	26.0143		82.2182	139.008		0.959049	-0.757639
ALG11_CLL-H-001505	ALG11		1247.8	878.288		778.375	1121.07		0.506618	-0.526335
ALG11_CLL-H-001506	ALG11		1331.98	1003.36		1383.64	1229.74		0.408731	0.17012
ALG11_CLL-H-001507	ALG11		1063.54	885.435		761.938	994.392		0.264412	-0.384142
ALG11_CLL-H-001508	ALG11		910.142	1149.87		1543.18	1311.74		-0.337309	0.23442
ALG11_CLL-H-001509	ALG11		160.006	62.6424		264.959	203.679		1.35292	0.379476
ALG12_CLL-H-001510	ALG12		4868.47	3309.14		4892.47	3931.9		0.557009	0.315335
ALG12_CLL-H-001511	ALG12		137.558	294.025		282.363	138.341		-1.09589	1.02932
ALG12_CLL-H-001512	ALG12		2301.92	1393.76		646.878	1119.73		0.723851	-0.791588
ALG12_CLL-H-001513	ALG12		914.819	1159.7		1141.92	1405.08		-0.342192	-0.29919
ALG12_CLL-H-001514	ALG12		227.35	111.778		347.144	331.686		1.02428	0.0657169
ALG13_CLL-H-001515	ALG13		682.857	624.571		878.93	1596.43		0.128717	-0.861026
ALG13_CLL-H-001516	ALG13		2405.74	2463.12		2193.89	1809.11		-0.0340097	0.278215
ALG13_CLL-H-001517	ALG13		1337.59	1827.94		1433.92	1335.08		-0.450583	0.103041
ALG13_CLL-H-001518	ALG13		698.758	1025.69		871.195	792.38		-0.553736	0.136804
ALG13_CLL-H-001519	ALG13		848.411	646.906		1689.18	1306.41		0.391208	0.370714
ALG13_CLL-H-001520	ALG13		777.325	511.113		542.455	990.392		0.604875	-0.868496
ALG14_CLL-H-001521	ALG14		402.257	1002.47		1259.88	1023.06		-1.31736	0.300398
ALG14_CLL-H-001522	ALG14		1273.05	1646.59		818.984	1215.74		-0.371187	-0.569926
ALG14_CLL-H-001523	ALG14		1946.49	2494.39		3034.11	2236.47		-0.357813	0.440055
ALG14_CLL-H-001524	ALG14		83.3092	72.4695		116.059	206.345		0.201102	-0.830201
ALG14_CLL-H-001525	ALG14		815.674	428.924		870.229	968.39		0.927272	-0.154195
ALG2_CLL-H-001526	ALG2		38.4133	93.017		146.999	19.6678		-1.27589	2.90191
ALG2_CLL-H-001527	ALG2		677.245	675.493		292.032	588.368		0.0037361	-1.01059
ALG2_CLL-H-001528	ALG2		415.352	557.569		495.078	589.701		-0.424815	-0.25233
ALG2_CLL-H-001529	ALG2		12.224	133.219		239.82	397.023		-3.44601	-0.72727
ALG2_CLL-H-001530	ALG2		200.226	70.6828		251.423	300.351		1.5022	-0.256533
ALG3_CLL-H-001531	ALG3		1714.53	991.746		668.15	930.388		0.789769	-0.477661
ALG3_CLL-H-001532	ALG3		1079.44	886.328		1175.76	969.724		0.284367	0.277952
ALG3_CLL-H-001533	ALG3		2663.89	2597.13		2344.73	2822.5		0.0366165	-0.267554
ALG3_CLL-H-001534	ALG3		2165.36	2397.01		2572.91	2613.82		-0.146633	-0.0227589
ALG3_CLL-H-001535	ALG3		785.743	868.461		764.838	454.36		-0.144403	0.751318
ALG5_CLL-H-001536	ALG5		155.33	170.74		535.687	145.009		-0.136467	1.88525
ALG5_CLL-H-001537	ALG5		170.295	194.861		307.502	516.364		-0.194409	-0.747791
ALG5_CLL-H-001538	ALG5		897.983	2089.7		1215.41	2196.46		-1.21853	-0.853744
ALG5_CLL-H-001539	ALG5		1079.44	598.664		640.11	1259.74		0.850462	-0.976735
ALG5_CLL-H-001540	ALG5		637.961	716.588		528.919	841.716		-0.167676	-0.670289
ALG6_CLL-H-001541	ALG6		150.653	59.9623		458.336	167.01		1.3291	1.45647
ALG6_CLL-H-001542	ALG6		4876.88	5178.96		4319.1	4429.26		-0.0867038	-0.0363345
ALG6_CLL-H-001543	ALG6		1680.86	1768.98		1292.76	1224.41		-0.0737189	0.0783693
ALG6_CLL-H-001544	ALG6		473.343	432.497		583.064	1103.07		0.130194	-0.919792
ALG6_CLL-H-001545	ALG6		1375.94	1876.18		1068.44	1411.08		-0.447384	-0.401298
ALG8_CLL-H-001546	ALG8		293.759	412.843		391.621	213.013		-0.490961	0.87852
ALG8_CLL-H-001547	ALG8		399.451	312.786		387.754	515.03		0.352845	-0.409518
ALG8_CLL-H-001548	ALG8		451.83	717.482		591.766	1040.39		-0.667162	-0.814032
ALG8_CLL-H-001549	ALG8		1048.57	997.999		892.467	1215.07		0.0713145	-0.445171
ALG8_CLL-H-001550	ALG8		1852.96	2241.57		1403.95	1178.4		-0.274679	0.252657
ALG9_CLL-H-001551	ALG9		1817.41	2302.32		847.99	1329.75		-0.341199	-0.64903
ALG9_CLL-H-001552	ALG9		44.9606	44.7751		107.357	150.342		0.00596564	-0.48583
ALG9_CLL-H-001553	ALG9		305.918	167.167		343.277	403.69		0.871859	-0.233877
ALG9_CLL-H-001554	ALG9		565.94	697.828		1150.62	745.044		-0.30222	0.62702
ALG9_CLL-H-001555	ALG9		1170.16	1022.12		760.004	1128.4		0.195147	-0.5702
ALK_CLL-H-001556	ALK		2301.92	2598.02		2285.75	2129.79		-0.174579	0.101953
ALK_CLL-H-001557	ALK		1901.59	1374.11		1658.24	1498.42		0.468714	0.146208
ALK_CLL-H-001558	ALK		212.385	210.048		257.224	131.008		0.0159609	0.973375
ALK_CLL-H-001559	ALK		1534.01	1212.41		1281.15	1539.76		0.339432	-0.265259
ALK_CLL-H-001560	ALK		202.096	402.123		421.594	408.357		-0.992592	0.0460235
ALK_CLL-H-001561	ALK		31.8659	101.057		88.0195	176.344		-1.66509	-1.00249
ALKBH2_CLL-H-001562	ALKBH2		306.853	545.955		696.189	683.04		-0.831232	0.0275093
ALKBH2_CLL-H-001563	ALKBH2		910.142	1349.09		428.363	597.035		-0.567826	-0.478983
ALKBH2_CLL-H-001564	ALKBH2		755.813	761.257		741.633	679.707		-0.0103542	0.125793
ALKBH2_CLL-H-001565	ALKBH2		1382.49	1448.26		2006.32	2475.15		-0.0670539	-0.302964
ALKBH2_CLL-H-001566	ALKBH2		6065.69	5178.96		2803.03	3534.54		0.228008	-0.334537
ALKBH3_CLL-H-001567	ALKBH3		345.202	423.563		539.554	535.698		-0.295137	0.0103475
ALKBH3_CLL-H-001568	ALKBH3		1	72.4695		113.159	100.339		-6.1793	0.17346
ALKBH3_CLL-H-001569	ALKBH3		187.131	204.688		44.5098	80.338		-0.129378	-0.851961
ALKBH3_CLL-H-001570	ALKBH3		1635.96	2409.52		1841.95	2313.8		-0.558609	-0.329035
ALKBH3_CLL-H-001571	ALKBH3		475.213	401.229		847.023	662.372		0.244149	0.354759
ALKBH3_CLL-H-001572	ALKBH3		224.544	229.702		137.331	91.672		-0.0327656	0.5831
ALLC_CLL-H-001573	ALLC		607.095	888.115		337.476	986.392		-0.548824	-1.54738
ALLC_CLL-H-001574	ALLC		275.988	185.034		127.662	220.346		0.576813	-0.787446
ALLC_CLL-H-001575	ALLC		172.166	235.063		584.998	283.683		-0.449247	1.04415
ALLC_CLL-H-001576	ALLC		246.992	103.737		657.514	605.036		1.25153	0.120002
ALLC_CLL-H-001577	ALLC		667.892	595.984		600.468	1713.1		0.164341	-1.51245
ALMS1_CLL-H-001578	ALMS1		1527.46	1177.57		1661.14	2167.79		0.375327	-0.384055
ALMS1_CLL-H-001579	ALMS1		132.882	198.434		158.602	259.015		-0.578519	-0.707625
ALMS1_CLL-H-001580	ALMS1		328.366	276.158		311.37	674.373		0.249814	-1.11492
ALMS1_CLL-H-001581	ALMS1		380.745	833.62		350.045	352.354		-1.13057	-0.00948535
ALMS1_CLL-H-001582	ALMS1		926.978	552.208		1101.31	774.379		0.747323	0.508114
ALMS1_CLL-H-001583	ALMS1		1858.57	1969.09		2521.67	3935.23		-0.0833377	-0.642072
ALOX12_CLL-H-001584	ALOX12		323.689	285.091		526.018	481.695		0.183187	0.126992
ALOX12_CLL-H-001585	ALOX12		421.899	550.422		657.514	1123.73		-0.383639	-0.773206
ALOX12_CLL-H-001586	ALOX12		3562.74	3067.04		2321.52	3218.52		0.216141	-0.471329
ALOX12_CLL-H-001587	ALOX12		341.461	184.141		316.204	128.341		0.890912	1.30088
ALOX12_CLL-H-001588	ALOX12		1006.48	1199.9		1056.84	1841.78		-0.253594	-0.801344
ALOX12B_CLL-H-001589	ALOX12B		441.541	389.615		832.52	791.713		0.180498	0.0725068
ALOX12B_CLL-H-001590	ALOX12B		221.738	349.414		257.224	205.012		-0.656078	0.327318
ALOX12B_CLL-H-001591	ALOX12B		468.666	363.708		987.221	1148.4		0.36578	-0.218181
ALOX12B_CLL-H-001592	ALOX12B		521.98	227.916		482.508	617.036		1.19549	-0.354802
ALOX12B_CLL-H-001593	ALOX12B		422.835	515.58		424.495	308.351		-0.286104	0.461172
ALOX15_CLL-H-001594	ALOX15		311.53	135.005		416.76	243.014		1.20636	0.778176
ALOX15_CLL-H-001595	ALOX15		1728.56	1123.07		1282.12	1927.11		0.62212	-0.587909
ALOX15_CLL-H-001596	ALOX15		2887.43	3055.43		3402.5	3381.2		-0.0815863	0.00905875
ALOX15_CLL-H-001597	ALOX15		549.104	248.463		554.058	469.694		1.14405	0.238314
ALOX15_CLL-H-001598	ALOX15		1612.58	849.7		1246.35	1241.74		0.924342	0.00534193
ALOX15B_CLL-H-001599	ALOX15B		552.846	424.457		730.03	766.379		0.38126	-0.0701007
ALOX15B_CLL-H-001600	ALOX15B		858.699	495.033		810.282	946.389		0.794629	-0.22401
ALOX15B_CLL-H-001601	ALOX15B		1619.12	2609.64		2547.77	3682.55		-0.688635	-0.531469
ALOX15B_CLL-H-001602	ALOX15B		135.688	27.8011		188.575	65.6705		2.28708	1.52182
ALOX15B_CLL-H-001603	ALOX15B		1838.93	1772.55		3207.19	1969.12		0.0530379	0.70376
ALOX5_CLL-H-001604	ALOX5		742.718	572.756		1276.32	1301.74		0.374894	-0.0284554
ALOX5_CLL-H-001605	ALOX5		2021.32	2613.21		2019.85	2761.16		-0.370528	-0.451026
ALOX5_CLL-H-001606	ALOX5		214.256	81.4032		470.906	232.347		1.39618	1.01916
ALOX5_CLL-H-001607	ALOX5		1247.8	1742.18		1272.45	2009.79		-0.481506	-0.65943
ALOX5_CLL-H-001608	ALOX5		72.0852	182.354		401.29	779.713		-1.33897	-0.958298
ALOX5AP_CLL-H-001609	ALOX5AP		146.912	133.219		307.502	275.016		0.141155	0.16108
ALOX5AP_CLL-H-001610	ALOX5AP		22.5126	1.89337		132.496	213.679		3.57171	-0.689496
ALOX5AP_CLL-H-001611	ALOX5AP		1953.97	1204.37		1965.71	1125.07		0.698135	0.805039
ALOX5AP_CLL-H-001612	ALOX5AP		1609.77	1599.24		1794.57	2695.16		0.0094719	-0.586733
ALOX5AP_CLL-H-001613	ALOX5AP		595.871	1084.66		989.155	831.716		-0.864166	0.250106
ALOX5AP_CLL-H-001614	ALOX5AP		3023.99	1987.85		2581.61	2015.79		0.605244	0.35693
ALPI_CLL-H-001615	ALPI		3549.65	2840.13		2514.9	2523.15		0.321722	-0.00472559
ALPI_CLL-H-001616	ALPI		542.557	520.047		742.6	710.375		0.0611325	0.0640038
ALPI_CLL-H-001617	ALPI		44.9606	43.8817		6.8013	155.009		0.0350419	-4.5104
ALPI_CLL-H-001618	ALPI		2250.47	3252.86		1623.43	2359.81		-0.531481	-0.539622
ALPI_CLL-H-001619	ALPI		1	26.9077		55.1455	37.0021		-4.74995	0.575635
ALPI_CLL-H-001620	ALPI		148.782	237.743		26.139	189.678		-0.676197	-2.85928
ALPL_CLL-H-001621	ALPL		361.103	374.428		232.085	478.362		-0.0522793	-1.04345
ALPL_CLL-H-001622	ALPL		1660.28	1954.8		964.016	1481.75		-0.235594	-0.620177
ALPL_CLL-H-001623	ALPL		336.784	335.12		220.483	366.355		0.00714687	-0.732577
ALPL_CLL-H-001624	ALPL		2285.08	2163.85		2065.3	2201.8		0.0786474	-0.0923321
ALPL_CLL-H-001625	ALPL		1273.99	1243.68		800.613	1517.09		0.0347397	-0.922129
ALPP_CLL-H-001626	ALPP		743.653	622.785		1094.55	1247.74		0.255897	-0.188986
ALPP_CLL-H-001627	ALPP		369.521	322.613		389.687	191.011		0.195852	1.02866
ALPP_CLL-H-001628	ALPP		173.101	170.74		170.205	248.348		0.0198131	-0.545092
ALPP_CLL-H-001629	ALPP		6619.41	4321.33		2987.7	3151.85		0.615227	-0.0771629
ALPP_CLL-H-001630	ALPP		14.0946	184.141		281.396	289.684		-3.70759	-0.0418752
ALPPL2_CLL-H-001631	ALPPL2		1171.1	1628.72		1803.27	2055.12		-0.475872	-0.188607
ALPPL2_CLL-H-001632	ALPPL2		1495.66	1115.92		915.672	983.725		0.422544	-0.103424
ALPPL2_CLL-H-001633	ALPPL2		1129.01	815.752		1143.86	719.042		0.468856	0.669757
ALPPL2_CLL-H-001634	ALPPL2		587.453	904.196		1084.88	856.384		-0.622162	0.341202
ALPPL2_CLL-H-001635	ALPPL2		7202.12	8108.32		5364.3	4851.29		-0.170982	0.145024
ALPPL2_CLL-H-001636	ALPPL2		434.059	303.852		330.707	743.711		0.514521	-1.16919
ALS2_CLL-H-001637	ALS2		337.719	462.872		659.448	389.023		-0.454787	0.761403
ALS2_CLL-H-001638	ALS2		331.172	165.38		714.56	485.029		1.0018	0.558986
ALS2_CLL-H-001639	ALS2		1962.39	1506.33		3000.27	2401.14		0.381578	0.321373
ALS2_CLL-H-001640	ALS2		259.152	204.688		388.72	349.687		0.340369	0.152668
ALS2_CLL-H-001641	ALS2		1384.36	1410.74		1431.99	1071.06		-0.027233	0.418976
AMD1_CLL-H-001642	AMD1		185.26	184.141		691.355	428.359		0.00874673	0.690608
AMD1_CLL-H-001643	AMD1		1218.8	1107.88		1530.61	1552.43		0.137657	-0.0204167
AMD1_CLL-H-001644	AMD1		32.8013	149.299		310.403	144.342		-2.18638	1.10465
AMD1_CLL-H-001645	AMD1		820.351	1083.76		993.023	1219.07		-0.401736	-0.295885
AMD1_CLL-H-001646	AMD1		402.257	120.711		480.574	327.686		1.73656	0.552446
AMDHD1_CLL-H-001647	AMDHD1		137.558	128.752		391.621	329.019		0.095453	0.251286
AMDHD1_CLL-H-001648	AMDHD1		220.803	240.423		440.932	819.048		-0.122814	-0.893392
AMDHD1_CLL-H-001649	AMDHD1		2191.55	2298.74		1558.65	1030.39		-0.0688962	0.597101
AMDHD1_CLL-H-001650	AMDHD1		292.824	340.48		673.951	746.377		-0.217539	-0.147261
AMDHD1_CLL-H-001651	AMDHD1		1204.77	1337.48		803.514	1613.1		-0.150757	-1.00544
AMDHD1_CLL-H-001652	AMDHD1		571.552	213.622		807.381	751.044		1.41983	0.104352
AMDHD2_CLL-H-001653	AMDHD2		260.087	283.304		377.118	423.025		-0.12336	-0.165727
AMDHD2_CLL-H-001654	AMDHD2		447.153	616.531		1541.25	1301.08		-0.463404	0.244391
AMDHD2_CLL-H-001655	AMDHD2		155.33	257.397		231.118	349.687		-0.72866	-0.597433
AMDHD2_CLL-H-001656	AMDHD2		326.495	178.78		528.919	644.371		0.868875	-0.284847
AMDHD2_CLL-H-001657	AMDHD2		2226.15	2556.03		1847.75	1714.43		-0.199354	0.108035
AMDHD2_CLL-H-001658	AMDHD2		1075.7	1081.98		1182.53	1495.09		-0.00839783	-0.338351
AMH_CLL-H-001659	AMH		131.946	249.356		478.641	262.349		-0.918257	0.867457
AMH_CLL-H-001660	AMH		71.1499	399.442		324.906	283.017		-2.48905	0.199136
AMH_CLL-H-001661	AMH		908.272	556.675		1555.75	1730.44		0.706288	-0.153526
AMH_CLL-H-001662	AMH		386.357	249.356		122.827	349.687		0.631724	-1.50943
AMH_CLL-H-001663	AMH		1479.76	1246.36		1406.85	1241.07		0.247647	0.180879
AMH_CLL-H-001664	AMH		2124.2	1676.96		2013.09	1949.12		0.341074	0.0465889
AMHR2_CLL-H-001665	AMHR2		5211.73	7161.35		4437.06	6865.41		-0.458468	-0.62974
AMHR2_CLL-H-001666	AMHR2		3068.89	3668.28		3372.52	3425.2		-0.257387	-0.0223606
AMHR2_CLL-H-001667	AMHR2		580.906	1421.46		544.389	1040.39		-1.29099	-0.934422
AMHR2_CLL-H-001668	AMHR2		1491.92	1394.66		1160.29	1096.4		0.0972607	0.0817183
AMHR2_CLL-H-001669	AMHR2		929.784	859.527		1226.04	1270.41		0.113353	-0.0512841
AMHR2_CLL-H-001670	AMHR2		55.2492	24.2276		268.827	219.68		1.1893	0.291276
AMOTL1_CLL-H-001671	AMOTL1		203.032	196.648		302.668	733.043		0.0460912	-1.27616
AMOTL1_CLL-H-001672	AMOTL1		981.228	618.318		1148.69	765.045		0.66624	0.586374
AMOTL1_CLL-H-001673	AMOTL1		479.89	346.734		687.488	463.027		0.468875	0.570236
AMOTL1_CLL-H-001674	AMOTL1		2903.33	2094.16		2804.96	2487.15		0.471337	0.17349
AMOTL1_CLL-H-001675	AMOTL1		501.403	778.231		561.793	483.695		-0.634229	0.215939
AMOTL1_CLL-H-001676	AMOTL1		541.622	386.042		706.825	605.036		0.488528	0.224333
AMPD1_CLL-H-001677	AMPD1		1966.13	2606.06		1630.2	2316.47		-0.406512	-0.50688
AMPD1_CLL-H-001678	AMPD1		525.721	426.243		566.627	593.035		0.30262	-0.0657178
AMPD1_CLL-H-001679	AMPD1		292.824	367.281		326.84	409.024		-0.326853	-0.323602
AMPD1_CLL-H-001680	AMPD1		693.146	564.716		630.441	233.68		0.295634	1.43183
AMPD1_CLL-H-001681	AMPD1		1558.33	1631.4		1242.48	1583.09		-0.0661102	-0.349525
AMPD1_CLL-H-001682	AMPD1		6058.21	8151.2		5309.19	5987.35		-0.428122	-0.173426
AMPD2_CLL-H-001683	AMPD2		6877.56	5141.44		4787.07	5517.33		0.419723	-0.204825
AMPD2_CLL-H-001684	AMPD2		63.6672	441.431		162.47	241.681		-2.79356	-0.572934
AMPD2_CLL-H-001685	AMPD2		278.794	172.527		155.701	468.361		0.692377	-1.58884
AMPD2_CLL-H-001686	AMPD2		355.491	491.459		1065.54	603.702		-0.46726	0.819674
AMPD2_CLL-H-001687	AMPD2		12.224	109.991		133.463	387.023		-3.1696	-1.53598
AMPD3_CLL-H-001688	AMPD3		358.297	268.117		608.203	491.029		0.418291	0.308745
AMPD3_CLL-H-001689	AMPD3		77.6972	41.2016		308.469	343.687		0.915163	-0.155969
AMPD3_CLL-H-001690	AMPD3		1071.02	1030.16		2017.92	986.392		0.0561155	1.03264
AMPD3_CLL-H-001691	AMPD3		390.098	311.892		772.573	496.363		0.322789	0.638277
AMPD3_CLL-H-001692	AMPD3		560.328	539.701		505.713	742.377		0.0541115	-0.553832
AMPH_CLL-H-001693	AMPH		579.035	718.375		1285.99	1856.44		-0.311086	-0.529663
AMPH_CLL-H-001694	AMPH		380.745	227.916		629.474	265.682		0.740324	1.24445
AMPH_CLL-H-001695	AMPH		140.364	344.054		301.701	395.023		-1.29346	-0.388819
AMPH_CLL-H-001696	AMPH		335.849	562.035		370.35	671.706		-0.742849	-0.858943
AMPH_CLL-H-001697	AMPH		2413.22	2801.71		1783.93	1526.42		-0.215348	0.224907
AMPH_CLL-H-001698	AMPH		883.018	725.522		1175.76	1667.1		0.283423	-0.503741
AMT_CLL-H-001699	AMT		7151.61	8683.65		4489.27	7024.75		-0.280033	-0.645964
AMT_CLL-H-001700	AMT		478.955	294.025		445.767	574.367		0.70395	-0.365685
AMT_CLL-H-001701	AMT		31.8659	83.1899		299.767	245.014		-1.38439	0.290975
AMT_CLL-H-001702	AMT		389.163	329.76		384.853	316.352		0.238959	0.282776
AMT_CLL-H-001703	AMT		168.424	129.645		306.535	358.354		0.377534	-0.225334
AMY1A_CLL-H-001704	AMY1A		944.75	744.283		1158.36	1159.74		0.344082	-0.00171176
AMY1A_CLL-H-001705	AMY1A		149.718	432.497		946.612	581.034		-1.53044	0.704151
AMY1A_CLL-H-001706	AMY1A		284.406	194.861		434.164	328.353		0.545504	0.402994
AMY1A_CLL-H-001707	AMY1A		1716.4	1936.04		2021.79	2081.12		-0.173722	-0.041731
AMY1A_CLL-H-001708	AMY1A		148.782	23.3342		368.416	197.012		2.67269	0.903055
AMY1B_CLL-H-001709	AMY1B		3012.77	3947.9		4176	4234.58		-0.389997	-0.0200969
AMY1B_CLL-H-001710	AMY1B		54.3139	129.645		280.429	498.363		-1.25517	-0.829558
AMY1B_CLL-H-001711	AMY1B		4871.27	4121.22		5487.1	5509.99		0.241229	-0.00600674
AMY1B_CLL-H-001712	AMY1B		5332.39	4726.92		3084.39	3331.86		0.173882	-0.111343
AMY1B_CLL-H-001713	AMY1B		311.53	247.57		293.966	205.679		0.331537	0.515255
AMY1C_CLL-H-001714	AMY1C		454.636	427.137		593.7	855.717		0.0900133	-0.5274
AMY1C_CLL-H-001715	AMY1C		234.833	175.207		485.409	423.025		0.422575	0.198458
AMY1C_CLL-H-001716	AMY1C		115.11	1		444.8	198.345		6.84688	1.16514
AMY1C_CLL-H-001717	AMY1C		6897.2	5207.55		3994.23	2547.82		0.405406	0.648656
AMY1C_CLL-H-001718	AMY1C		744.589	553.995		454.469	763.045		0.42657	-0.747588
AMY2A_CLL-H-001719	AMY2A		163.748	559.355		99.6221	374.355		-1.77229	-1.90987
AMY2A_CLL-H-001720	AMY2A		980.292	671.92		732.931	1016.39		0.544923	-0.471709
AMY2A_CLL-H-001721	AMY2A		3389.71	3530.7		2281.88	2225.13		-0.0587934	0.0363317
AMY2A_CLL-H-001722	AMY2A		227.35	237.743		591.766	617.036		-0.0644841	-0.0603288
AMY2A_CLL-H-001723	AMY2A		28.1246	31.3745		271.727	142.342		-0.15776	0.932802
AMY2B_CLL-H-001724	AMY2B		1007.42	2099.52		1912.53	1403.75		-1.0594	0.446196
AMY2B_CLL-H-001725	AMY2B		3128.75	3255.54		2057.56	1735.1		-0.0573116	0.245915
AMY2B_CLL-H-001726	AMY2B		67.4086	1		823.818	387.023		6.07486	1.08991
AMY2B_CLL-H-001727	AMY2B		287.212	488.779		222.416	332.353		-0.767069	-0.579453
AMY2B_CLL-H-001728	AMY2B		5078.92	3284.13		2884.25	3202.52		0.62901	-0.151014
ANAPC1_CLL-H-001729	ANAPC1		3573.97	3019.69		2272.21	1049.06		0.243125	1.115
ANAPC1_CLL-H-001730	ANAPC1		197.42	271.691		140.231	174.344		-0.460699	-0.314125
ANAPC1_CLL-H-001731	ANAPC1		912.013	719.268		1050.07	865.718		0.342524	0.278515
ANAPC1_CLL-H-001732	ANAPC1		1350.68	981.025		897.301	724.376		0.461328	0.308854
ANAPC1_CLL-H-001733	ANAPC1		207.708	252.037		715.527	619.703		-0.279074	0.207429
ANAPC10_CLL-H-001734	ANAPC10		2366.45	2258.54		1578.95	1742.44		0.0673349	-0.142136
ANAPC10_CLL-H-001735	ANAPC10		148.782	150.193		672.984	387.69		-0.0136093	0.795671
ANAPC10_CLL-H-001736	ANAPC10		475.213	249.356		419.661	555.033		0.930365	-0.40335
ANAPC10_CLL-H-001737	ANAPC10		1214.13	1242.78		783.209	1666.43		-0.0336564	-1.08929
ANAPC10_CLL-H-001738	ANAPC10		1107.5	664.773		1552.85	1827.77		0.73637	-0.235171
ANAPC11_CLL-H-001739	ANAPC11		122.593	64.4292		225.317	163.676		0.928092	0.461111
ANAPC11_CLL-H-001740	ANAPC11		2057.79	1437.54		1219.27	1069.06		0.5175	0.189675
ANAPC11_CLL-H-001741	ANAPC11		248.863	160.02		321.039	271.683		0.637103	0.240824
ANAPC11_CLL-H-001742	ANAPC11		6020.8	5205.77		4494.11	3949.9		0.209844	0.186219
ANAPC11_CLL-H-001743	ANAPC11		373.262	171.633		333.608	551.033		1.12086	-0.723983
ANAPC2_CLL-H-001744	ANAPC2		171.23	1.89337		86.0858	75.6711		6.49884	0.186033
ANAPC2_CLL-H-001745	ANAPC2		187.131	171.633		234.019	384.356		0.124718	-0.715817
ANAPC2_CLL-H-001746	ANAPC2		254.475	183.247		253.357	806.381		0.473732	-1.67029
ANAPC2_CLL-H-001747	ANAPC2		973.745	1875.29		572.428	897.053		-0.945496	-0.648098
ANAPC2_CLL-H-001748	ANAPC2		51.5079	3.68011		113.159	55.6699		3.80698	1.02338
ANAPC4_CLL-H-001749	ANAPC4		29.9953	84.9767		288.164	198.345		-1.50233	0.538881
ANAPC4_CLL-H-001750	ANAPC4		3.806	93.017		129.596	156.343		-4.61115	-0.270694
ANAPC4_CLL-H-001751	ANAPC4		694.081	403.909		912.771	1695.1		0.781073	-0.893045
ANAPC4_CLL-H-001752	ANAPC4		1288.02	1230.28		1082.94	1133.07		0.06617	-0.0652757
ANAPC4_CLL-H-001753	ANAPC4		562.199	624.571		622.706	860.384		-0.151785	-0.466429
ANAPC5_CLL-H-001754	ANAPC5		1564.87	1442		2211.3	1424.42		0.117972	0.63452
ANAPC5_CLL-H-001755	ANAPC5		548.169	977.452		1107.12	1377.08		-0.834405	-0.314809
ANAPC5_CLL-H-001756	ANAPC5		680.051	957.798		1017.19	1178.4		-0.494078	-0.212237
ANAPC5_CLL-H-001757	ANAPC5		29.9953	23.3342		21.3046	61.6703		0.362289	-1.53341
ANAPC5_CLL-H-001758	ANAPC5		643.573	370.855		687.488	877.718		0.79525	-0.352425
ANAPC7_CLL-H-001759	ANAPC7		691.275	344.947		368.416	517.03		1.00289	-0.488914
ANAPC7_CLL-H-001760	ANAPC7		215.191	312.786		701.991	764.378		-0.539557	-0.122835
ANAPC7_CLL-H-001761	ANAPC7		2.87066	1		117.026	17.0009		1.52138	2.78314
ANAPC7_CLL-H-001762	ANAPC7		1493.79	1876.18		1074.24	1377.08		-0.328822	-0.358296
ANAPC7_CLL-H-001763	ANAPC7		968.133	1316.93		1114.85	1082.4		-0.443904	0.0426198
ANAPC7_CLL-H-001764	ANAPC7		779.196	735.349		751.302	1154.4		0.0835572	-0.619681
ANGPT1_CLL-H-001765	ANGPT1		680.986	706.761		785.143	897.053		-0.0535973	-0.192238
ANGPT1_CLL-H-001766	ANGPT1		3670.31	3225.17		1792.64	2830.5		0.186527	-0.658975
ANGPT1_CLL-H-001767	ANGPT1		610.836	1326.76		1024.93	1689.77		-1.11905	-0.721299
ANGPT1_CLL-H-001768	ANGPT1		161.877	381.575		421.594	545.032		-1.23707	-0.370485
ANGPT1_CLL-H-001769	ANGPT1		449.959	625.465		379.052	333.02		-0.475134	0.186787
ANGPT1_CLL-H-001770	ANGPT1		295.63	247.57		341.343	360.355		0.255955	-0.0781945
ANGPT2_CLL-H-001771	ANGPT2		2310.33	2456.87		2309.92	3829.23		-0.0887202	-0.729211
ANGPT2_CLL-H-001772	ANGPT2		705.305	836.3		1546.08	869.718		-0.245773	0.829996
ANGPT2_CLL-H-001773	ANGPT2		645.444	362.814		292.032	193.678		0.83106	0.592466
ANGPT2_CLL-H-001774	ANGPT2		1175.78	1526.87		1027.83	1449.09		-0.376967	-0.49554
ANGPT2_CLL-H-001775	ANGPT2		335.849	697.828		232.085	523.698		-1.05506	-1.17408
ANGPT2_CLL-H-001776	ANGPT2		41.2193	282.411		236.92	86.3384		-2.77641	1.45632
ANGPTL2_CLL-H-001777	ANGPTL2		34.6719	102.844		281.396	409.024		-1.56862	-0.539582
ANGPTL2_CLL-H-001778	ANGPTL2		1650.93	1550.99		1748.16	1552.43		0.0900812	0.171313
ANGPTL2_CLL-H-001779	ANGPTL2		1505.95	1569.76		910.838	1231.74		-0.0598669	-0.435431
ANGPTL2_CLL-H-001780	ANGPTL2		926.978	1139.15		754.202	482.362		-0.297352	0.644836
ANGPTL2_CLL-H-001781	ANGPTL2		293.759	168.953		87.0527	336.353		0.798008	-1.95002
ANGPTL3_CLL-H-001782	ANGPTL3		1905.34	1380.36		1553.82	1577.76		0.464999	-0.0220625
ANGPTL3_CLL-H-001783	ANGPTL3		164.683	111.778		264.959	321.686		0.55906	-0.279881
ANGPTL3_CLL-H-001784	ANGPTL3		883.018	1049.81		1606.03	1185.07		-0.24962	0.438524
ANGPTL3_CLL-H-001785	ANGPTL3		87.0505	195.754		123.794	185.678		-1.16912	-0.584855
ANGPTL3_CLL-H-001786	ANGPTL3		456.507	260.97		104.457	202.345		0.80675	-0.953916
ANGPTL4_CLL-H-001787	ANGPTL4		602.418	548.635		345.211	381.022		0.134919	-0.142399
ANGPTL4_CLL-H-001788	ANGPTL4		1498.47	2266.58		1059.74	1983.12		-0.597032	-0.904063
ANGPTL4_CLL-H-001789	ANGPTL4		334.913	164.486		449.634	609.703		1.02582	-0.439354
ANGPTL4_CLL-H-001790	ANGPTL4		156.265	378.002		485.409	864.384		-1.2744	-0.832473
ANGPTL4_CLL-H-001791	ANGPTL4		354.555	657.626		254.324	395.023		-0.891256	-0.635273
ANGPTL6_CLL-H-001792	ANGPTL6		889.565	526.301		1654.37	1249.07		0.757213	0.405424
ANGPTL6_CLL-H-001793	ANGPTL6		40.2839	1.89337		102.523	112.34		4.41118	-0.131926
ANGPTL6_CLL-H-001794	ANGPTL6		44.0253	36.7347		137.331	327.686		0.261186	-1.25466
ANGPTL6_CLL-H-001795	ANGPTL6		549.104	571.863		856.692	969.724		-0.0585879	-0.178797
ANGPTL6_CLL-H-001796	ANGPTL6		450.895	527.194		360.681	534.365		-0.225544	-0.567103
ANGPTL6_CLL-H-001797	ANGPTL6		300.306	185.927		449.634	715.709		0.691695	-0.670622
ANK2_CLL-H-001798	ANK2		544.428	1165.06		591.766	879.052		-1.09759	-0.570921
ANK2_CLL-H-001799	ANK2		565.94	588.837		795.778	629.037		-0.0572171	0.339222
ANK2_CLL-H-001800	ANK2		3375.68	4303.46		4370.35	5549.99		-0.350321	-0.344738
ANK2_CLL-H-001801	ANK2		141.3	49.2419		433.197	367.022		1.5208	0.239158
ANK2_CLL-H-001802	ANK2		308.724	509.327		834.454	811.048		-0.722273	0.0410452
ANKFY1_CLL-H-001803	ANKFY1		1780.94	976.559		1307.26	1662.43		0.866858	-0.346749
ANKFY1_CLL-H-001804	ANKFY1		785.743	1177.57		928.242	1583.09		-0.583678	-0.770174
ANKFY1_CLL-H-001805	ANKFY1		172.166	323.506		327.807	455.694		-0.909995	-0.475218
ANKFY1_CLL-H-001806	ANKFY1		121.658	261.864		210.814	312.352		-1.10599	-0.567202
ANKFY1_CLL-H-001807	ANKFY1		66.4732	44.7751		60.9468	35.002		0.570078	0.800113
ANKHD1_CLL-H-001808	ANKHD1		215.191	147.512		394.522	190.345		0.544781	1.05149
ANKHD1_CLL-H-001809	ANKHD1		117.916	310.106		157.635	280.35		-1.39499	-0.830639
ANKHD1_CLL-H-001810	ANKHD1		74.8912	108.204		155.701	125.674		-0.530889	0.309095
ANKHD1_CLL-H-001811	ANKHD1		304.983	201.115		588.865	316.352		0.60071	0.896407
ANKHD1_CLL-H-001812	ANKHD1		2927.65	2160.27		1752.03	1686.43		0.438532	0.0550497
ANKRD1_CLL-H-001813	ANKRD1		1527.46	1101.63		878.93	722.376		0.471496	0.282999
ANKRD1_CLL-H-001814	ANKRD1		1072.89	1128.43		553.091	907.72		-0.072816	-0.714732
ANKRD1_CLL-H-001815	ANKRD1		802.579	708.548		753.236	1754.44		0.179779	-1.21983
ANKRD1_CLL-H-001816	ANKRD1		280.664	121.605		438.998	190.345		1.20665	1.2056
ANKRD1_CLL-H-001817	ANKRD1		1213.19	708.548		778.375	445.026		0.775868	0.806574
ANKRD6_CLL-H-001818	ANKRD6		912.013	855.06		1292.76	1351.75		0.0930283	-0.0643737
ANKRD6_CLL-H-001819	ANKRD6		7240.47	8891.8		3404.43	4659.28		-0.296393	-0.452692
ANKRD6_CLL-H-001820	ANKRD6		3645.99	3687.93		2582.58	3175.19		-0.0165024	-0.298029
ANKRD6_CLL-H-001821	ANKRD6		120.722	149.299		292.999	647.038		-0.306512	-1.14296
ANKRD6_CLL-H-001822	ANKRD6		735.235	616.531		691.355	472.361		0.254033	0.549536
ANP32A_CLL-H-001823	ANP32A		3847.08	3010.76		4420.63	3579.88		0.353638	0.30434
ANP32A_CLL-H-001824	ANP32A		535.074	438.751		762.904	444.36		0.286338	0.779775
ANP32A_CLL-H-001825	ANP32A		1677.11	1341.05		1645.67	1299.08		0.322615	0.341188
ANP32A_CLL-H-001826	ANP32A		1	3.68011		104.457	139.675		-1.87975	-0.419169
ANP32A_CLL-H-001827	ANP32A		93.5978	62.6424		40.6422	85.005		0.579335	-1.06457
ANP32A_CLL-H-001828	ANP32A		367.65	268.117		449.634	233.014		0.455469	0.948337
ANP32B_CLL-H-001829	ANP32B		754.877	160.02		358.747	639.038		2.23799	-0.832934
ANP32B_CLL-H-001830	ANP32B		2188.74	1990.53		2038.22	2414.48		0.136947	-0.244397
ANP32B_CLL-H-001831	ANP32B		162.812	337.8		477.674	391.69		-1.05296	0.286314
ANP32B_CLL-H-001832	ANP32B		66.4732	145.726		481.541	250.348		-1.13241	0.943724
ANP32B_CLL-H-001833	ANP32B		640.767	435.177		821.884	1014.39		0.558197	-0.30361
ANP32E_CLL-H-001834	ANP32E		5866.47	4740.32		4352.94	3832.56		0.307507	0.183683
ANP32E_CLL-H-001835	ANP32E		784.808	635.292		558.892	1021.06		0.304921	-0.869427
ANP32E_CLL-H-001836	ANP32E		2498.34	2175.46		1301.46	1260.41		0.199647	0.046239
ANP32E_CLL-H-001837	ANP32E		4063.15	4203.41		4288.16	5099.3		-0.0489616	-0.24994
ANP32E_CLL-H-001838	ANP32E		146.912	186.821		303.635	227.68		-0.346704	0.415328
ANP32E_CLL-H-001839	ANP32E		770.778	388.722		1202.84	1202.4		0.987577	0.000518543
ANPEP_CLL-H-001840	ANPEP		339.59	548.635		755.169	735.043		-0.692052	0.0389709
ANPEP_CLL-H-001841	ANPEP		254.475	400.336		812.216	428.359		-0.653687	0.923044
ANPEP_CLL-H-001842	ANPEP		244.186	380.682		323.939	564.367		-0.640603	-0.80091
ANPEP_CLL-H-001843	ANPEP		127.27	375.321		606.269	657.705		-1.56024	-0.117483
ANPEP_CLL-H-001844	ANPEP		2231.77	2940.18		1603.13	1981.78		-0.39772	-0.305911
ANPEP_CLL-H-001845	ANPEP		592.13	591.517		436.098	772.379		0.00149439	-0.824657
ANXA1_CLL-H-001846	ANXA1		169.36	185.927		81.2514	259.682		-0.134648	-1.67628
ANXA1_CLL-H-001847	ANXA1		30.9306	80.5098		39.6754	220.346		-1.38013	-2.47346
ANXA1_CLL-H-001848	ANXA1		838.122	575.436		483.475	453.693		0.542505	0.0917236
ANXA1_CLL-H-001849	ANXA1		703.434	1073.94		1237.64	1419.75		-0.61042	-0.198041
ANXA1_CLL-H-001850	ANXA1		1508.75	926.53		1625.36	1209.07		0.703449	0.426864
ANXA1_CLL-H-001851	ANXA1		3360.71	2665.92		4091.89	4329.92		0.334134	-0.0815754
ANXA2_CLL-H-001852	ANXA2		354.555	302.065		325.873	521.697		0.231151	-0.678904
ANXA2_CLL-H-001853	ANXA2		483.631	722.842		408.058	440.359		-0.579773	-0.109907
ANXA2_CLL-H-001854	ANXA2		3098.82	4083.69		3605.54	3519.87		-0.398157	0.0346925
ANXA2_CLL-H-001855	ANXA2		1794.97	1243.68		1927.03	1547.76		0.529346	0.316201
ANXA2_CLL-H-001856	ANXA2		34.6719	84.0833		92.854	229.68		-1.27805	-1.30659
ANXA3_CLL-H-001857	ANXA3		2728.43	2896.41		4030.97	3941.9		-0.086195	0.0322367
ANXA3_CLL-H-001858	ANXA3		3184.87	2186.18		2030.49	2621.82		0.542822	-0.368742
ANXA3_CLL-H-001859	ANXA3		1084.11	1562.61		751.302	815.048		-0.527439	-0.117493
ANXA3_CLL-H-001860	ANXA3		1550.84	2035.2		1400.08	1200.4		-0.392117	0.22199
ANXA3_CLL-H-001861	ANXA3		2313.14	2872.29		3020.58	2661.82		-0.312347	0.18241
ANXA4_CLL-H-001862	ANXA4		1533.07	1048.03		971.751	1221.74		0.54875	-0.330277
ANXA4_CLL-H-001863	ANXA4		3247.54	2853.53		3098.9	2807.17		0.1866	0.14264
ANXA4_CLL-H-001864	ANXA4		2602.16	1912.81		1926.07	1415.08		0.444016	0.44477
ANXA4_CLL-H-001865	ANXA4		77.6972	166.273		468.005	353.021		-1.09762	0.40677
ANXA4_CLL-H-001866	ANXA4		336.784	153.766		324.906	193.678		1.13109	0.746362
ANXA4_CLL-H-001867	ANXA4		826.898	750.536		1469.7	1708.43		0.139788	-0.217156
ANXA5_CLL-H-001868	ANXA5		5390.38	3190.33		1420.39	2093.79		0.756684	-0.559835
ANXA5_CLL-H-001869	ANXA5		184.325	512.007		290.098	421.025		-1.47391	-0.537364
ANXA5_CLL-H-001870	ANXA5		190.872	171.633		747.434	378.356		0.153278	0.982204
ANXA5_CLL-H-001871	ANXA5		819.415	962.265		995.923	907.054		-0.231839	0.134847
ANXA5_CLL-H-001872	ANXA5		839.057	848.807		908.904	894.386		-0.016667	0.02323
ANXA5_CLL-H-001873	ANXA5		3753.55	3965.77		3489.52	4147.24		-0.0793449	-0.249126
ANXA6_CLL-H-001874	ANXA6		148.782	130.538		533.753	439.693		0.188729	0.279677
ANXA6_CLL-H-001875	ANXA6		508.885	378.002		317.171	241.014		0.428948	0.396143
ANXA6_CLL-H-001876	ANXA6		22.5126	117.138		208.88	99.0058		-2.3794	1.07709
ANXA6_CLL-H-001877	ANXA6		986.84	1184.71		1172.86	1147.07		-0.26365	0.0320842
ANXA6_CLL-H-001878	ANXA6		449.959	243.996		784.176	775.046		0.882935	0.0168958
ANXA8L2_CLL-H-001879	ANXA8L2		2916.43	2230.85		2799.16	2630.49		0.386611	0.089664
ANXA8L2_CLL-H-001880	ANXA8L2		4484.05	4068.51		2698.61	2450.48		0.140301	0.139151
ANXA8L2_CLL-H-001881	ANXA8L2		420.029	263.65		689.421	228.347		0.671862	1.59416
ANXA8L2_CLL-H-001882	ANXA8L2		391.033	245.783		382.919	287.684		0.669907	0.412557
ANXA8L2_CLL-H-001883	ANXA8L2		23.448	134.112		295.9	115.673		-2.5159	1.35505
ANXA8L2_CLL-H-001884	ANXA8L2		1744.46	1583.16		967.884	475.028		0.139976	1.02682
AOC2_CLL-H-001885	AOC2		525.721	671.92		972.718	1369.08		-0.353991	-0.493114
AOC2_CLL-H-001886	AOC2		2385.16	1684.11		1939.6	2219.13		0.502103	-0.194234
AOC2_CLL-H-001887	AOC2		742.718	1289.24		552.124	1116.4		-0.795631	-1.01579
AOC2_CLL-H-001888	AOC2		128.205	194.861		145.066	462.361		-0.603991	-1.67231
AOC2_CLL-H-001889	AOC2		43.0899	1		157.635	157.009		5.42928	0.00574025
AOC3_CLL-H-001890	AOC3		4746.87	4075.65		3375.42	3169.19		0.219946	0.0909561
AOC3_CLL-H-001891	AOC3		283.47	471.805		1207.67	905.053		-0.734994	0.416153
AOC3_CLL-H-001892	AOC3		656.668	524.514		597.567	927.721		0.324182	-0.63459
AOC3_CLL-H-001893	AOC3		1158.94	1678.75		1342.07	1017.73		-0.534577	0.399107
AOC3_CLL-H-001894	AOC3		1039.22	678.173		933.076	496.363		0.615773	0.9106
AOC3_CLL-H-001895	AOC3		85.1799	294.918		195.344	288.35		-1.79173	-0.561808
AOX1_CLL-H-001896	AOX1		165.618	17.974		326.84	129.674		3.20388	1.33369
AOX1_CLL-H-001897	AOX1		367.65	91.2302		348.111	128.341		2.01075	1.43957
AOX1_CLL-H-001898	AOX1		719.335	229.702		570.495	446.36		1.6469	0.354007
AOX1_CLL-H-001899	AOX1		3078.24	3694.19		2836.87	2411.14		-0.26315	0.234583
AOX1_CLL-H-001900	AOX1		141.3	105.524		234.019	113.007		0.421186	1.05022
AP2A1_CLL-H-001901	AP2A1		1310.46	1673.39		654.613	979.058		-0.352692	-0.580751
AP2A1_CLL-H-001902	AP2A1		687.534	1055.17		852.825	569.7		-0.61798	0.582046
AP2A1_CLL-H-001903	AP2A1		2965.07	3101.88		2894.88	4561.94		-0.0650796	-0.656141
AP2A1_CLL-H-001904	AP2A1		644.508	662.986		1063.61	1275.08		-0.0407799	-0.26162
AP2A1_CLL-H-001905	AP2A1		681.922	769.297		862.493	607.703		-0.173935	0.505148
AP2A1_CLL-H-001906	AP2A1		507.95	469.125		407.091	416.358		0.114713	-0.0324721
AP2B1_CLL-H-001907	AP2B1		607.095	701.401		568.561	417.025		-0.208317	0.447182
AP2B1_CLL-H-001908	AP2B1		903.595	421.777		503.78	528.364		1.0992	-0.0687409
AP2B1_CLL-H-001909	AP2B1		608.03	584.37		973.685	1612.43		0.0572619	-0.727708
AP2B1_CLL-H-001910	AP2B1		294.694	369.961		322.972	830.382		-0.328156	-1.36237
AP2B1_CLL-H-001911	AP2B1		2906.14	2959.84		1677.58	3235.19		-0.0264132	-0.947472
AP2M1_CLL-H-001912	AP2M1		222.674	376.215		141.198	155.676		-0.756626	-0.140824
AP2M1_CLL-H-001913	AP2M1		1035.48	755.003		673.951	723.709		0.455741	-0.102766
AP2M1_CLL-H-001914	AP2M1		571.552	662.093		1155.46	1295.08		-0.212148	-0.164571
AP2M1_CLL-H-001915	AP2M1		236.704	29.5878		66.7481	117.674		3.00001	-0.817992
AP2M1_CLL-H-001916	AP2M1		424.705	422.67		692.322	239.681		0.00693042	1.53033
AP3B1_CLL-H-001917	AP3B1		470.537	537.021		1556.72	2159.13		-0.190672	-0.471943
AP3B1_CLL-H-001918	AP3B1		340.525	177.887		211.781	111.007		0.936802	0.931927
AP3B1_CLL-H-001919	AP3B1		80.5032	99.2705		294.933	277.683		-0.30232	0.0869467
AP3B1_CLL-H-001920	AP3B1		861.505	803.245		1026.86	1223.74		0.101019	-0.253051
AP3B1_CLL-H-001921	AP3B1		330.237	170.74		538.587	658.372		0.951699	-0.289723
AP3M1_CLL-H-001922	AP3M1		1018.64	963.158		1023.96	1518.42		0.0808013	-0.56841
AP3M1_CLL-H-001923	AP3M1		255.41	80.5098		447.7	276.35		1.66558	0.696039
AP3M1_CLL-H-001924	AP3M1		846.54	1103.42		1114.85	856.384		-0.382328	0.38052
AP3M1_CLL-H-001925	AP3M1		4977.9	5678.36		4616.9	3991.24		-0.189936	0.21009
AP3M1_CLL-H-001926	AP3M1		973.745	820.219		654.613	649.705		0.247535	0.0108585
APAF1_CLL-H-001927	APAF1		152.524	4.57347		129.596	147.009		5.0596	-0.181885
APAF1_CLL-H-001928	APAF1		174.972	691.574		743.567	514.364		-1.98276	0.531674
APAF1_CLL-H-001929	APAF1		1310.46	1232.06		1168.03	953.723		0.0890035	0.292434
APAF1_CLL-H-001930	APAF1		218.932	151.979		715.527	414.358		0.52661	0.78813
APAF1_CLL-H-001931	APAF1		41.2193	24.2276		35.8078	2.33341		0.766668	3.93976
APAF1_CLL-H-001932	APAF1		201.161	132.325		446.733	427.692		0.604263	0.0628424
APBA1_CLL-H-001933	APBA1		233.898	340.48		304.602	840.383		-0.541693	-1.46412
APBA1_CLL-H-001934	APBA1		1710.79	2727.56		1224.11	1315.08		-0.672952	-0.103417
APBA1_CLL-H-001935	APBA1		4555.13	3832.66		3384.13	1623.1		0.249147	1.06004
APBA1_CLL-H-001936	APBA1		2742.46	1701.97		1691.11	1670.43		0.68826	0.0177517
APBA1_CLL-H-001937	APBA1		125.399	196.648		202.112	371.022		-0.649086	-0.87635
APBA1_CLL-H-001938	APBA1		441.541	350.307		69.6488	44.3359		0.333928	0.651622
APBA2_CLL-H-001939	APBA2		2672.31	2270.16		2452.05	2602.49		0.235294	-0.0859023
APBA2_CLL-H-001940	APBA2		1792.16	2465.8		1817.77	2108.46		-0.460358	-0.214015
APBA2_CLL-H-001941	APBA2		117.916	243.103		220.483	603.036		-1.0438	-1.45158
APBA2_CLL-H-001942	APBA2		747.395	468.232		1110.02	969.724		0.674648	0.194934
APBA2_CLL-H-001943	APBA2		392.904	705.868		1173.83	1438.42		-0.845221	-0.29326
APBA2_CLL-H-001944	APBA2		655.732	599.557		735.832	1268.41		0.12921	-0.785571
APBA3_CLL-H-001945	APBA3		334.913	173.42		246.588	353.688		0.949517	-0.52037
APBA3_CLL-H-001946	APBA3		6374.35	6737		3313.54	4157.91		-0.0798278	-0.327484
APBA3_CLL-H-001947	APBA3		64.6026	92.1236		140.231	459.694		-0.511979	-1.71287
APBA3_CLL-H-001948	APBA3		611.772	498.606		750.335	607.703		0.295092	0.30417
APBA3_CLL-H-001949	APBA3		1409.61	1433.96		912.771	1633.1		-0.0247123	-0.839284
APBB1_CLL-H-001950	APBB1		998.064	1250.82		1443.59	1837.78		-0.325674	-0.348299
APBB1_CLL-H-001951	APBB1		2662.02	2250.5		4071.58	1783.11		0.242274	1.1912
APBB1_CLL-H-001952	APBB1		159.071	1.89337		82.2182	99.6725		6.39257	-0.277737
APBB1_CLL-H-001953	APBB1		333.978	92.1236		344.244	279.016		1.85811	0.30308
APBB1_CLL-H-001954	APBB1		1012.09	1902.09		2040.16	2667.16		-0.910242	-0.386622
APBB1_CLL-H-001955	APBB1		1452.63	2181.71		3013.81	2166.46		-0.586789	0.476248
APBB2_CLL-H-001956	APBB2		338.655	441.431		62.8806	315.685		-0.382372	-2.3278
APBB2_CLL-H-001957	APBB2		3431.8	3487.82		3109.53	2476.48		-0.0233604	0.328406
APBB2_CLL-H-001958	APBB2		403.193	402.123		308.469	456.36		0.0038343	-0.565047
APBB2_CLL-H-001959	APBB2		1734.17	1429.5		1442.62	1341.75		0.278738	0.104584
APBB2_CLL-H-001960	APBB2		173.101	196.648		181.807	234.347		-0.183999	-0.366237
APBB3_CLL-H-001961	APBB3		943.814	1257.97		1088.74	1691.1		-0.414522	-0.635297
APBB3_CLL-H-001962	APBB3		3106.3	2286.24		2124.28	2093.12		0.442223	0.0213143
APBB3_CLL-H-001963	APBB3		659.474	819.326		732.931	979.724		-0.313122	-0.418699
APBB3_CLL-H-001964	APBB3		433.123	555.782		425.462	418.358		-0.359741	0.0242923
APBB3_CLL-H-001965	APBB3		3036.15	1264.22		2468.49	1205.74		1.26399	1.03371
APC_CLL-H-001966	APC		126.334	106.417		88.9864	146.342		0.247513	-0.717686
APC_CLL-H-001967	APC		2995	1835.98		1746.23	1028.39		0.706005	0.763847
APC_CLL-H-001968	APC		700.628	927.423		565.66	879.719		-0.404579	-0.637107
APC_CLL-H-001969	APC		793.226	402.123		689.421	547.032		0.980097	0.33376
APC_CLL-H-001970	APC		1786.55	2021.8		1233.78	1181.74		-0.178465	0.0621732
APC2_CLL-H-001971	APC2		356.426	195.754		463.17	729.043		0.864558	-0.654461
APC2_CLL-H-001972	APC2		1806.19	1523.3		2176.49	1485.09		0.24575	0.551454
APC2_CLL-H-001973	APC2		753.942	412.843		729.064	509.697		0.868861	0.516405
APC2_CLL-H-001974	APC2		160.942	145.726		36.7747	91.672		0.143283	-1.31777
APC2_CLL-H-001975	APC2		1476.02	2039.67		2032.42	2005.79		-0.466623	0.0190336
APCS_CLL-H-001976	APCS		2633.96	2145.98		1993.75	1312.41		0.295598	0.603263
APCS_CLL-H-001977	APCS		228.286	365.494		639.143	358.354		-0.679009	0.834752
APCS_CLL-H-001978	APCS		1250.6	715.695		555.024	681.04		0.805208	-0.295189
APCS_CLL-H-001979	APCS		1699.56	2048.6		2173.59	1346.41		-0.269476	0.690958
APCS_CLL-H-001980	APCS		1241.25	682.64		709.726	270.349		0.862596	1.39244
APCS_CLL-H-001981	APCS		1724.82	1297.28		830.586	1269.74		0.410955	-0.612333
APEX1_CLL-H-001982	APEX1		1370.33	1230.28		2335.06	2450.48		0.155538	-0.0696051
APEX1_CLL-H-001983	APEX1		207.708	109.991		121.86	242.348		0.917174	-0.991847
APEX1_CLL-H-001984	APEX1		2216.8	2531.02		1986.01	2067.12		-0.19124	-0.0577489
APEX1_CLL-H-001985	APEX1		840.928	1600.13		450.601	1703.1		-0.928135	-1.91824
APEX1_CLL-H-001986	APEX1		34.6719	59.9623		178.907	223.68		-0.790288	-0.322228
APEX1_CLL-H-001987	APEX1		255.41	353.881		72.5494	319.019		-0.470446	-2.13661
APEX2_CLL-H-001988	APEX2		517.303	495.926		932.109	1301.08		0.0608845	-0.481135
APEX2_CLL-H-001989	APEX2		295.63	346.734		609.17	487.695		-0.230038	0.320864
APEX2_CLL-H-001990	APEX2		613.642	604.024		668.15	681.707		0.0227925	-0.0289799
APEX2_CLL-H-001991	APEX2		194.614	151.979		610.137	761.712		0.356738	-0.320112
APEX2_CLL-H-001992	APEX2		658.538	1159.7		257.224	249.015		-0.816411	0.0467958
APEX2_CLL-H-001993	APEX2		2381.42	3017.01		1300.49	1961.78		-0.341299	-0.593108
APH1A_CLL-H-001994	APH1A		3681.53	4746.57		3934.28	3566.54		-0.366581	0.141574
APH1A_CLL-H-001995	APH1A		670.698	738.029		1307.26	624.37		-0.138015	1.06607
APH1A_CLL-H-001996	APH1A		1364.71	1236.53		1272.45	1388.42		0.142303	-0.125828
APH1A_CLL-H-001997	APH1A		1959.58	2707.01		1537.38	1244.41		-0.466154	0.305014
APH1A_CLL-H-001998	APH1A		560.328	228.809		647.845	503.696		1.29213	0.363095
APH1B_CLL-H-001999	APH1B		1232.83	1715.37		1756.86	1765.77		-0.476547	-0.00729816
APH1B_CLL-H-002000	APH1B		256.346	263.65		210.814	365.688		-0.040536	-0.794645
APH1B_CLL-H-002001	APH1B		58.0552	3.68011		123.794	52.3364		3.97961	1.24206
APH1B_CLL-H-002002	APH1B		3806.87	2933.04		2218.06	1623.76		0.376209	0.449961
APH1B_CLL-H-002003	APH1B		10632.9	11387.9		7126.93	6773.4		-0.0989614	0.0734013
API5_CLL-H-002004	API5		210.514	141.259		211.781	182.344		0.575577	0.215908
API5_CLL-H-002005	API5		555.652	286.878		522.15	475.028		0.953744	0.136453
API5_CLL-H-002006	API5		285.341	503.073		562.759	873.052		-0.818082	-0.633548
API5_CLL-H-002007	API5		122.593	266.33		351.012	248.348		-1.11934	0.499157
API5_CLL-H-002008	API5		159.071	397.656		552.124	722.376		-1.32185	-0.387758
APLN_CLL-H-002009	APLN		1315.14	1141.83		1687.25	1025.06		0.203868	0.718961
APLN_CLL-H-002010	APLN		2445.96	1709.12		2134.91	2537.15		0.517145	-0.249032
APLN_CLL-H-002011	APLN		3743.26	3194.79		2449.15	2916.51		0.228574	-0.25196
APLN_CLL-H-002012	APLN		831.575	907.769		900.202	775.046		-0.12648	0.215967
APLN_CLL-H-002013	APLN		2453.44	2032.52		1197.04	1561.09		0.271536	-0.38309
APLP1_CLL-H-002014	APLP1		413.481	865.781		695.223	1215.74		-1.06618	-0.806286
APLP1_CLL-H-002015	APLP1		1602.29	1968.2		1424.25	1989.78		-0.296742	-0.482407
APLP1_CLL-H-002016	APLP1		480.825	805.925		1288.89	589.701		-0.745133	1.12807
APLP1_CLL-H-002017	APLP1		1175.78	938.144		876.03	1247.74		0.325733	-0.510266
APLP1_CLL-H-002018	APLP1		1186.07	1384.83		1712.38	2190.46		-0.223523	-0.355229
[truncated: 25,498 more rows]
